# Supplementary material for: Maternal histone methyltransferases antagonistically regulate autosomal random monoallelic expression (aRMAE) in C. elegans
Source: Nat Commun. 2025 Nov 28;16:11712. doi: 10.1038/s41467-025-66501-5 (PMC12753696; doi:10.1038/s41467-025-66501-5)
Supplement: Supplementary file 4 — Source Data [file 41467_2025_66501_MOESM4_ESM.zip]

Archive with 9 entries (8 files):
- Mendenhall Source Data/
- Mendenhall Source Data/List of Primers Used.xlsx
- Mendenhall Source Data/Source Data 1 Catalytic Domain Mutants.xlsx
- Mendenhall Source Data/Source Data 2 Epistasis RNAi.xlsx
- Mendenhall Source Data/Source Data 3 Intronless Gene.xlsx
- Mendenhall Source Data/Source Data 4 Maternal and Paternal Effects.xlsx
- Mendenhall Source Data/Source Data 5 met-2 RNAi and KO.xlsx
- Mendenhall Source Data/Source Data 6 Negative Regulator and Suppressor Screens.xlsx
- Mendenhall Source Data/Source Data 7 RNAi of H3K9 Associated Genes.xlsx
