# Supplementary material for: Maternal histone methyltransferases antagonistically regulate autosomal random monoallelic expression (aRMAE) in C. elegans
Source: Nat Commun. 2025 Nov 28;16:11712. doi: 10.1038/s41467-025-66501-5 (PMC12753696; doi:10.1038/s41467-025-66501-5)
Supplement: Supplementary file 4 — Source Data [file 41467_2025_66501_MOESM4_ESM.zip › Mendenhall Source Data/List of Primers Used.xlsx]

## Sheet: Sheet1
Name	Sequence	Info
AMO328	CGTAGATACGAGCAGTATTCTTTCG	Met-2 forward
AMO329	CGTAGATACGAGCAGTTAACTTTAA	Met-2 STOP reverse
AMO330	CGCCTCTTCCTGTTGCTTG	Met-2 wt reverse
AMO545	GGATGATTTGGCTGATGAACTAAG	Met-2 forward
AMO546	CACATGAACGTTCGGATCTGC	Met-2 cat reverse
AMO547	GTGCACATTCGGATCGCA	Met-2 wt reverse
AMO548	CGTTCAATGCGATGGATACTAAG	Set-25 forward
AMO549	CCGAGCTGGGGTCACAG	Set-25 wt reverse
AMO550	CACACTCGAAGGGTCAGC	Set-25 cat reverse
AMO461	AAATTGGCTGAGAACCTCGCCAAGAAGCAAGCCCATGGATCTGGAGAGGGACGT	IDH-1 forward
AMO462	gcgagatttttagattgggaatgagaaagtacTTACTTATACAATTCATCCATGCCAC	IDH-1 cherry reverse
AMO463	gcgagatttttagattgggaatgagaaagtacTTATTTGTATAGTTCATCCATGCCATG	IDH-1 GFP reverse
AMO478	gggaatgagaaagtacTTAATGGG	IDH-1 wt reverse
