# Supplementary material for: Maternal histone methyltransferases antagonistically regulate autosomal random monoallelic expression (aRMAE) in C. elegans
Source: Nat Commun. 2025 Nov 28;16:11712. doi: 10.1038/s41467-025-66501-5 (PMC12753696; doi:10.1038/s41467-025-66501-5)
Supplement: Supplementary file 4 — Source Data [file 41467_2025_66501_MOESM4_ESM.zip › Mendenhall Source Data/Source Data 1 Catalytic Domain Mutants.xlsx]

## Sheet: hsp-90 control
	GFP	mCherry	GFPnorm	Cherrynorm	GFPave	Cherryave	Noise
Rep1	85.782	103.177	1.00739	1.16101	85.1529	88.8684	0.0117998
Rep1	108.357	118.378	1.2725	1.33206	85.1529	88.8684	0.00177374
Rep1	33.036	37.105	0.387961	0.417528	85.1529	88.8684	0.000437094
Rep1	41.663	62.666	0.489273	0.705155	85.1529	88.8684	0.0233026
Rep1	81.313	83.436	0.954906	0.938872	85.1529	88.8684	0.000128546
Rep1	67.845	71.77	0.796743	0.807599	85.1529	88.8684	5.89225e-05
Rep1	104.555	99.07	1.22785	1.11479	85.1529	88.8684	0.00639075
Rep1	65.84	71.109	0.773197	0.800161	85.1529	88.8684	0.000363517
Rep1	95.809	108.633	1.12514	1.2224	85.1529	88.8684	0.00473001
Rep1	57.435	69.499	0.674493	0.782044	85.1529	88.8684	0.00578368
Rep1	19.159	12.313	0.224995	0.138553	85.1529	88.8684	0.00373611
Rep1	105.46	81.222	1.23848	0.913958	85.1529	88.8684	0.0526565
Rep1	110.457	109.515	1.29716	1.23233	85.1529	88.8684	0.00210163
Rep1	98.661	78.768	1.15863	0.886345	85.1529	88.8684	0.0370706
Rep1	103.443	109.083	1.21479	1.22747	85.1529	88.8684	8.0338e-05
Rep1	123.737	134.262	1.45312	1.5108	85.1529	88.8684	0.00166353
Rep1	91.308	103.597	1.07228	1.16574	85.1529	88.8684	0.00436668
Rep1	24.606	32.442	0.288963	0.365057	85.1529	88.8684	0.00289516
Rep1	105.751	101.808	1.2419	1.1456	85.1529	88.8684	0.00463598
Rep1	129.94	125.99	1.52596	1.41771	85.1529	88.8684	0.00585862
Rep1	100.998	104.081	1.18608	1.17118	85.1529	88.8684	0.000110955
Rep1	106.205	115.336	1.24723	1.29783	85.1529	88.8684	0.00128031
Rep1	107.554	121.368	1.26307	1.36571	85.1529	88.8684	0.00526708
Rep1	35.899	26.227	0.421583	0.295122	85.1529	88.8684	0.00799619
Rep1	23.653	21.846	0.277771	0.245824	85.1529	88.8684	0.000510295
Rep1	73.141	73.894	0.858937	0.831499	85.1529	88.8684	0.000376418
Rep1	71.811	57.717	0.843318	0.649466	85.1529	88.8684	0.0187893
Rep1	59.78	64.223	0.702031	0.722676	85.1529	88.8684	0.000213093
Rep1	142.324	130.366	1.67139	1.46696	85.1529	88.8684	0.0208973
Rep1	87.594	87.389	1.02867	0.983353	85.1529	88.8684	0.00102668
Rep1	37.969	45.465	0.445892	0.511599	85.1529	88.8684	0.00215872
Rep1	34.725	40.8	0.407796	0.459106	85.1529	88.8684	0.00131636
Rep1	121.517	122.562	1.42704	1.37914	85.1529	88.8684	0.00114739
Rep1	55.703	69.578	0.654153	0.782933	85.1529	88.8684	0.00829221
Rep1	175.648	166.496	2.06274	1.87351	85.1529	88.8684	0.0179029
Rep1	105.217	129.141	1.23562	1.45317	85.1529	88.8684	0.0236634
Rep1	100.204	111.102	1.17675	1.25019	85.1529	88.8684	0.00269615
Rep1	21.221	26.291	0.249211	0.295842	85.1529	88.8684	0.00108725
Rep1	36.153	44.434	0.424566	0.499998	85.1529	88.8684	0.00284501
Rep1	99.207	105.316	1.16505	1.18508	85.1529	88.8684	0.000200662
Rep1	70.013	93.287	0.822203	1.04972	85.1529	88.8684	0.0258822
Rep1	51.912	61.149	0.609633	0.688085	85.1529	88.8684	0.00307738
Rep1	145.638	136.288	1.71031	1.53359	85.1529	88.8684	0.0156146
Rep1	107.628	123.094	1.26394	1.38513	85.1529	88.8684	0.00734339
Rep1	30.203	26.539	0.354691	0.298633	85.1529	88.8684	0.00157129
Rep1	34.145	25.973	0.400985	0.292264	85.1529	88.8684	0.00591011
Rep1	56.09	63.858	0.658697	0.718568	85.1529	88.8684	0.00179226
Rep1	69.033	82.707	0.810695	0.930669	85.1529	88.8684	0.00719687
Rep1	87.321	95.26	1.02546	1.07192	85.1529	88.8684	0.00107932
Rep1	80.167	95.555	0.941448	1.07524	85.1529	88.8684	0.00895045
Rep1	110.989	125.455	1.30341	1.41169	85.1529	88.8684	0.00586296
Rep1	32.057	40.259	0.376464	0.453018	85.1529	88.8684	0.00293028
Rep1	55.728	67.191	0.654446	0.756073	85.1529	88.8684	0.00516402
Rep1	53.799	66.201	0.631793	0.744933	85.1529	88.8684	0.00640036
Rep1	81.503	89.295	0.957137	1.0048	85.1529	88.8684	0.00113591
Rep1	74.587	87.693	0.875918	0.986774	85.1529	88.8684	0.00614447
Rep1	136.279	139.01	1.6004	1.56422	85.1529	88.8684	0.000654494
Rep1	81.579	93.762	0.95803	1.05507	85.1529	88.8684	0.00470803
Rep1	30.114	35.301	0.353646	0.397228	85.1529	88.8684	0.000949684
Rep1	71.179	82.61	0.835896	0.929577	85.1529	88.8684	0.00438804
Rep1	137.494	121.72	1.61467	1.36967	85.1529	88.8684	0.0300139
Rep1	113.963	119.73	1.33833	1.34727	85.1529	88.8684	3.99594e-05
Rep1	117.574	99.598	1.38074	1.12074	85.1529	88.8684	0.0338009
Rep1	181.283	178.193	2.12891	2.00513	85.1529	88.8684	0.00766044
Rep1	123.629	126.743	1.45185	1.42619	85.1529	88.8684	0.000329199
Rep1	84.866	112.273	0.996631	1.26336	85.1529	88.8684	0.035573
Rep1	81.043	45.935	0.951735	0.516888	85.1529	88.8684	0.094546
Rep1	164.411	148.034	1.93077	1.66577	85.1529	88.8684	0.0351143
Rep1	167.384	166.028	1.96569	1.86825	85.1529	88.8684	0.00474741
Rep1	78.412	94.57	0.920838	1.06416	85.1529	88.8684	0.0102704
	85.1529	88.8684
Rep2	135.683	133.938	1.61501	1.65744	84.014	80.8102	0.00090031
Rep2	101.499	94.525	1.20812	1.16972	84.014	80.8102	0.000737455
Rep2	52.92	64.345	0.629895	0.796248	84.014	80.8102	0.0138367
Rep2	115.161	87.677	1.37074	1.08497	84.014	80.8102	0.04083
Rep2	62.775	44.289	0.747197	0.548062	84.014	80.8102	0.0198274
Rep2	61.313	55.032	0.729795	0.681003	84.014	80.8102	0.00119034
Rep2	44.549	46.65	0.530257	0.577278	84.014	80.8102	0.00110551
Rep2	108.737	114.753	1.29427	1.42003	84.014	80.8102	0.00790754
Rep2	110.31	111.973	1.313	1.38563	84.014	80.8102	0.0026378
Rep2	54.286	31.232	0.646154	0.386486	84.014	80.8102	0.0337139
Rep2	136.604	107.511	1.62597	1.33041	84.014	80.8102	0.0436762
Rep2	62.143	61.593	0.739675	0.762193	84.014	80.8102	0.000253544
Rep2	92.287	77.334	1.09847	0.956983	84.014	80.8102	0.0100096
Rep2	46.953	45.409	0.558871	0.561922	84.014	80.8102	4.65179e-06
Rep2	114.763	118.916	1.366	1.47155	84.014	80.8102	0.00557015
Rep2	89.29	102.034	1.0628	1.26264	84.014	80.8102	0.0199676
Rep2	32.375	20.8	0.385353	0.257393	84.014	80.8102	0.0081868
Rep2	37.598	42.623	0.447521	0.527446	84.014	80.8102	0.00319399
Rep2	90.465	93.423	1.07679	1.15608	84.014	80.8102	0.00314376
Rep2	60.313	79.229	0.717893	0.980433	84.014	80.8102	0.0344637
Rep2	88.807	87.624	1.05705	1.08432	84.014	80.8102	0.00037177
Rep2	101.018	102.892	1.2024	1.27325	84.014	80.8102	0.00251054
Rep2	92.386	97.917	1.09965	1.21169	84.014	80.8102	0.00627652
Rep2	65.304	56.542	0.777299	0.699689	84.014	80.8102	0.0030117
Rep2	23.5	20.886	0.279715	0.258457	84.014	80.8102	0.000225951
Rep2	118.37	98.022	1.40893	1.21299	84.014	80.8102	0.0191967
Rep2	73.461	67.375	0.87439	0.833744	84.014	80.8102	0.000826078
Rep2	71.358	64.524	0.849359	0.798463	84.014	80.8102	0.00129517
Rep2	109.132	118.924	1.29897	1.47165	84.014	80.8102	0.0149077
Rep2	78.698	80.578	0.936725	0.997126	84.014	80.8102	0.00182415
Rep2	58.699	78.705	0.698681	0.973949	84.014	80.8102	0.037886
Rep2	93.074	43.892	1.10784	0.543149	84.014	80.8102	0.159438
Rep2	73.835	93.127	0.878842	1.15242	84.014	80.8102	0.0374214
Rep2	81.819	94.96	0.973874	1.1751	84.014	80.8102	0.0202458
Rep2	79.79	91.69	0.949723	1.13463	84.014	80.8102	0.017096
Rep2	139.783	109.316	1.66381	1.35275	84.014	80.8102	0.0483782
Rep2	116.975	110.728	1.39233	1.37022	84.014	80.8102	0.00024432
Rep2	60.161	45.712	0.716083	0.565671	84.014	80.8102	0.0113119
Rep2	99.937	77.57	1.18953	0.959903	84.014	80.8102	0.0263638
Rep2	114.041	63.046	1.35741	0.780174	84.014	80.8102	0.166598
Rep2	91.1	72.336	1.08434	0.895134	84.014	80.8102	0.0179
Rep2	124.511	103.517	1.48203	1.28099	84.014	80.8102	0.0202082
Rep2	72.377	79.477	0.861488	0.983502	84.014	80.8102	0.00744373
Rep2	56.778	59.1	0.675816	0.731343	84.014	80.8102	0.00154162
Rep2	56.535	67.893	0.672924	0.840154	84.014	80.8102	0.0139829
Rep2	76.514	94.002	0.910729	1.16324	84.014	80.8102	0.0318818
Rep2	84.698	79.492	1.00814	0.983687	84.014	80.8102	0.000299008
Rep2	86.741	90.636	1.03246	1.12159	84.014	80.8102	0.00397222
Rep2	106.802	113.962	1.27124	1.41024	84.014	80.8102	0.00966071
Rep2	116.523	115.725	1.38695	1.43206	84.014	80.8102	0.00101751
Rep2	69.846	75.753	0.831362	0.937419	84.014	80.8102	0.00562403
Rep2	44.438	48.008	0.528936	0.594083	84.014	80.8102	0.0021221
Rep2	22.802	23.446	0.271407	0.290137	84.014	80.8102	0.000175394
Rep2	107.651	85.943	1.28135	1.06352	84.014	80.8102	0.0237249
Rep2	89.105	74.88	1.0606	0.926615	84.014	80.8102	0.00897558
Rep2	132.85	128.892	1.58128	1.595	84.014	80.8102	9.40052e-05
Rep2	130.045	120.183	1.5479	1.48723	84.014	80.8102	0.00184055
Rep2	116.315	112.7	1.38447	1.39463	84.014	80.8102	5.15467e-05
Rep2	78.167	64.12	0.930405	0.793464	84.014	80.8102	0.00937639
Rep2	71.213	76.238	0.847633	0.94342	84.014	80.8102	0.00458762
Rep2	83.338	96.5	0.991954	1.19416	84.014	80.8102	0.0204428
Rep2	71.129	71.838	0.846633	0.888972	84.014	80.8102	0.000896284
Rep2	56.927	60.549	0.67759	0.749274	84.014	80.8102	0.00256932
Rep2	122.257	119.323	1.4552	1.47658	84.014	80.8102	0.000228651
Rep2	81.964	86.825	0.9756	1.07443	84.014	80.8102	0.00488381
Rep2	61.004	67.578	0.726117	0.836256	84.014	80.8102	0.00606522
Rep2	87.2	96.07	1.03792	1.18883	84.014	80.8102	0.0113872
Rep2	44.817	59.39	0.533447	0.734932	84.014	80.8102	0.0202981
Rep2	102.006	94.213	1.21416	1.16586	84.014	80.8102	0.00116645
	84.014	80.8102
Rep3	105.03	120.305	1.23825	1.39435	84.8212	86.2801	0.0121839
Rep3	64.355	81.085	0.758714	0.939788	84.8212	86.2801	0.0163939
Rep3	15.488	27.923	0.182596	0.323632	84.8212	86.2801	0.00994559
Rep3	21.502	19.254	0.253498	0.223157	84.8212	86.2801	0.000460292
Rep3	56.827	58.029	0.669962	0.672565	84.8212	86.2801	3.38737e-06
Rep3	61.532	45.595	0.725432	0.528453	84.8212	86.2801	0.0194003
Rep3	115.137	114.304	1.35741	1.3248	84.8212	86.2801	0.000531619
Rep3	124.644	132.888	1.46949	1.54019	84.8212	86.2801	0.00249934
Rep3	111.904	116.718	1.31929	1.35278	84.8212	86.2801	0.000560683
Rep3	40.473	48.243	0.477157	0.559144	84.8212	86.2801	0.00336095
Rep3	89.028	108.511	1.0496	1.25766	84.8212	86.2801	0.0216451
Rep3	111.365	117.401	1.31294	1.3607	84.8212	86.2801	0.00114039
Rep3	71.228	76.029	0.839743	0.881188	84.8212	86.2801	0.000858842
Rep3	64.662	66.014	0.762333	0.765113	84.8212	86.2801	3.86264e-06
Rep3	182.131	174.384	2.14724	2.02114	84.8212	86.2801	0.00795023
Rep3	142.501	151.967	1.68002	1.76132	84.8212	86.2801	0.00330522
Rep3	131.439	120.929	1.5496	1.40159	84.8212	86.2801	0.0109542
Rep3	61.769	50.989	0.728226	0.590971	84.8212	86.2801	0.00941955
Rep3	54.845	60.118	0.646596	0.696777	84.8212	86.2801	0.00125909
Rep3	91.429	89.424	1.0779	1.03644	84.8212	86.2801	0.000859663
Rep3	84.349	105.781	0.994433	1.22602	84.8212	86.2801	0.0268158
Rep3	114.913	105.229	1.35477	1.21962	84.8212	86.2801	0.00913238
Rep3	92.127	83.894	1.08613	0.972345	84.8212	86.2801	0.00647379
Rep3	100.819	92.248	1.18861	1.06917	84.8212	86.2801	0.00713268
Rep3	101.712	83.631	1.19913	0.969297	84.8212	86.2801	0.0264128
Rep3	93.797	87.393	1.10582	1.0129	84.8212	86.2801	0.00431724
Rep3	138.291	122.258	1.63038	1.41699	84.8212	86.2801	0.0227684
Rep3	48.997	46.23	0.577651	0.535813	84.8212	86.2801	0.000875192
Rep3	138.532	119.233	1.63322	1.38193	84.8212	86.2801	0.0315746
Rep3	143.282	138.97	1.68922	1.61068	84.8212	86.2801	0.00308428
Rep3	88.173	79.997	1.03952	0.927178	84.8212	86.2801	0.00630997
Rep3	56.095	54.39	0.661333	0.630389	84.8212	86.2801	0.00047876
Rep3	92.333	80.631	1.08856	0.934526	84.8212	86.2801	0.0118633
Rep3	45.672	44.743	0.53845	0.518578	84.8212	86.2801	0.000197449
Rep3	98.804	76.101	1.16485	0.882023	84.8212	86.2801	0.0399959
Rep3	89.613	94.965	1.05649	1.10066	84.8212	86.2801	0.00097532
Rep3	108.233	107.332	1.27601	1.24399	84.8212	86.2801	0.000512612
Rep3	19.935	23.393	0.235024	0.271129	84.8212	86.2801	0.000651775
Rep3	14.98	17.461	0.176607	0.202376	84.8212	86.2801	0.000332018
Rep3	48.718	92.826	0.574361	1.07587	84.8212	86.2801	0.125754
Rep3	44.191	50.467	0.52099	0.584921	84.8212	86.2801	0.00204354
Rep3	40.139	43.203	0.473219	0.50073	84.8212	86.2801	0.000378413
Rep3	88.115	96.521	1.03883	1.11869	84.8212	86.2801	0.00318889
Rep3	63.781	76.89	0.751947	0.891167	84.8212	86.2801	0.00969118
Rep3	63.181	84.35	0.744873	0.97763	84.8212	86.2801	0.0270879
Rep3	14.835	29.256	0.174897	0.339082	84.8212	86.2801	0.0134782
Rep3	106.873	112.475	1.25998	1.3036	84.8212	86.2801	0.000951474
Rep3	84.294	83.899	0.993785	0.972403	84.8212	86.2801	0.0002286
Rep3	83.616	104.092	0.985792	1.20644	84.8212	86.2801	0.0243435
Rep3	150.382	147.988	1.77293	1.7152	84.8212	86.2801	0.00166613
Rep3	113.096	116.375	1.33335	1.3488	84.8212	86.2801	0.000119479
Rep3	58.903	63.357	0.694437	0.734318	84.8212	86.2801	0.000795214
Rep3	94.356	85.279	1.11241	0.988397	84.8212	86.2801	0.00768972
Rep3	61.729	98.359	0.727755	1.14	84.8212	86.2801	0.0849716
Rep3	53.535	61.807	0.631151	0.716353	84.8212	86.2801	0.00362965
Rep3	63.915	63.396	0.753526	0.73477	84.8212	86.2801	0.000175909
Rep3	85.867	89.37	1.01233	1.03581	84.8212	86.2801	0.000275717
Rep3	125.165	115.538	1.47563	1.3391	84.8212	86.2801	0.00932026
Rep3	31.214	31.26	0.367998	0.362308	84.8212	86.2801	1.61847e-05
Rep3	38.899	39.563	0.4586	0.458541	84.8212	86.2801	1.72298e-09
Rep3	53.565	56.696	0.631505	0.657116	84.8212	86.2801	0.00032795
Rep3	68.295	69.521	0.805165	0.805759	84.8212	86.2801	1.76914e-07
Rep3	35.873	43.366	0.422925	0.502619	84.8212	86.2801	0.00317554
Rep3	181.135	170.941	2.13549	1.98123	84.8212	86.2801	0.011898
Rep3	185.887	173.942	2.19152	2.01602	84.8212	86.2801	0.0154003
Rep3	102.186	105.729	1.20472	1.22542	84.8212	86.2801	0.0002141
Rep3	83.979	66.208	0.990071	0.767361	84.8212	86.2801	0.0247999
Rep3	95.719	96.093	1.12848	1.11373	84.8212	86.2801	0.000108737
Rep3	105.495	77.221	1.24373	0.895004	84.8212	86.2801	0.0608066
Rep3	122.598	149.629	1.44537	1.73422	84.8212	86.2801	0.0417182
	84.8212	86.2801

## Sheet: ARM404
	GFP	mCherry	GFPnorm	Cherrynorm	GFPave	Cherryave	Noise
Rep1	86.749	93.089	1.17833	1.20933	73.6204	76.9756	0.000480607
Rep1	66.479	72.509	0.902996	0.941974	73.6204	76.9756	0.00075961
Rep1	44.87	49.633	0.609477	0.644789	73.6204	76.9756	0.000623439
Rep1	46.066	58.752	0.625723	0.763255	73.6204	76.9756	0.00945749
Rep1	101.39	101.517	1.3772	1.31882	73.6204	76.9756	0.00170404
Rep1	53.033	60.068	0.720357	0.780351	73.6204	76.9756	0.00179964
Rep1	40.362	50.849	0.548244	0.660586	73.6204	76.9756	0.00631029
Rep1	60.763	71.13	0.825355	0.924059	73.6204	76.9756	0.00487123
Rep1	48.459	58.94	0.658227	0.765697	73.6204	76.9756	0.00577485
Rep1	30.431	29.933	0.41335	0.388863	73.6204	76.9756	0.000299793
Rep1	26.924	30.899	0.365714	0.401413	73.6204	76.9756	0.000637217
Rep1	62.691	67.536	0.851543	0.877369	73.6204	76.9756	0.000333476
Rep1	53.871	55.805	0.73174	0.72497	73.6204	76.9756	2.29153e-05
Rep1	180.326	171.456	2.4494	2.22741	73.6204	76.9756	0.0246408
Rep1	75.456	82.25	1.02493	1.06852	73.6204	76.9756	0.000949935
Rep1	79.592	87.279	1.08111	1.13385	73.6204	76.9756	0.00139075
Rep1	25.674	29.953	0.348735	0.389123	73.6204	76.9756	0.000815619
Rep1	16.769	20.165	0.227776	0.261966	73.6204	76.9756	0.000584467
Rep1	79.084	79.258	1.07421	1.02965	73.6204	76.9756	0.000992874
Rep1	66.338	69.644	0.901081	0.904754	73.6204	76.9756	6.74482e-06
Rep1	117.005	112.523	1.5893	1.4618	73.6204	76.9756	0.0081281
Rep1	175.884	162.573	2.38906	2.11201	73.6204	76.9756	0.0383806
Rep1	82.423	77.261	1.11957	1.00371	73.6204	76.9756	0.00671169
Rep1	28.785	25.37	0.390992	0.329585	73.6204	76.9756	0.00188541
Rep1	25.222	29.357	0.342595	0.381381	73.6204	76.9756	0.000752156
Rep1	106.102	105.502	1.4412	1.37059	73.6204	76.9756	0.0024931
Rep1	30.927	37.083	0.420087	0.48175	73.6204	76.9756	0.00190115
Rep1	41.23	49.315	0.560035	0.640657	73.6204	76.9756	0.00325002
Rep1	102.954	102.744	1.39844	1.33476	73.6204	76.9756	0.00202774
Rep1	94.112	96.295	1.27834	1.25098	73.6204	76.9756	0.000374284
Rep1	41.493	46.18	0.563607	0.59993	73.6204	76.9756	0.000659688
Rep1	48.882	52.003	0.663973	0.675578	73.6204	76.9756	6.73311e-05
Rep1	60.457	76.715	0.821199	0.996614	73.6204	76.9756	0.0153853
Rep1	45.72	52.226	0.621023	0.678475	73.6204	76.9756	0.00165033
Rep1	111.393	107.009	1.51307	1.39017	73.6204	76.9756	0.0075527
Rep1	144.375	140.77	1.96107	1.82876	73.6204	76.9756	0.00875312
Rep1	79.391	83.234	1.07838	1.0813	73.6204	76.9756	4.26597e-06
Rep1	78.837	82.766	1.07086	1.07522	73.6204	76.9756	9.53178e-06
Rep1	39.985	44.421	0.543124	0.577079	73.6204	76.9756	0.00057648
Rep1	77.1	90.724	1.04726	1.17861	73.6204	76.9756	0.00862557
Rep1	76.487	79.157	1.03894	1.02834	73.6204	76.9756	5.61621e-05
Rep1	90.644	90.088	1.23123	1.17034	73.6204	76.9756	0.00185376
Rep1	120.911	122.31	1.64236	1.58894	73.6204	76.9756	0.0014264
Rep1	67.189	73.705	0.912641	0.957511	73.6204	76.9756	0.00100668
Rep1	72.415	75.857	0.983626	0.985468	73.6204	76.9756	1.69591e-06
Rep1	99.333	95.578	1.34926	1.24167	73.6204	76.9756	0.00578807
Rep1	133.127	122.584	1.80829	1.5925	73.6204	76.9756	0.0232814
Rep1	89.839	95.363	1.2203	1.23887	73.6204	76.9756	0.000172482
Rep1	62.316	61.207	0.84645	0.795148	73.6204	76.9756	0.00131593
Rep1	188.551	179.615	2.56112	2.3334	73.6204	76.9756	0.0259286
Rep1	127.942	130.606	1.73786	1.69672	73.6204	76.9756	0.000846271
Rep1	55.795	64.898	0.757874	0.843098	73.6204	76.9756	0.0036316
Rep1	85.901	91.966	1.16681	1.19474	73.6204	76.9756	0.000390125
Rep1	61.292	71.262	0.83254	0.925774	73.6204	76.9756	0.00434622
Rep1	35.563	39.301	0.483059	0.510564	73.6204	76.9756	0.000378277
Rep1	96.579	94.02	1.31185	1.22143	73.6204	76.9756	0.0040883
Rep1	68.453	79.078	0.92981	1.02731	73.6204	76.9756	0.00475339
Rep1	105.544	113.884	1.43362	1.47948	73.6204	76.9756	0.00105148
Rep1	31.967	37.185	0.434214	0.483075	73.6204	76.9756	0.00119372
Rep1	20.13	23.298	0.273429	0.302667	73.6204	76.9756	0.000427424
Rep1	50.867	57.404	0.690936	0.745743	73.6204	76.9756	0.0015019
Rep1	94.372	96.03	1.28187	1.24754	73.6204	76.9756	0.000589421
Rep1	142.148	141.945	1.93082	1.84403	73.6204	76.9756	0.00376685
Rep1	113.89	115.785	1.54699	1.50418	73.6204	76.9756	0.000916396
Rep1	76.168	76.5	1.0346	0.993821	73.6204	76.9756	0.000831614
Rep1	96.338	100.596	1.30858	1.30686	73.6204	76.9756	1.48146e-06
Rep1	22.898	25.953	0.311028	0.337159	73.6204	76.9756	0.000341414
Rep1	15.329	29.663	0.208217	0.385356	73.6204	76.9756	0.0156891
Rep1	25.521	31.14	0.346656	0.404544	73.6204	76.9756	0.00167547
Rep1	48.318	57.579	0.656312	0.748016	73.6204	76.9756	0.0042048
	73.6204	76.9756
Rep2	69.54	80.151	1.03105	1.08491	67.446	73.8779	0.00145067
Rep2	67.904	75.299	1.00679	1.01924	67.446	73.8779	7.74338e-05
Rep2	14.823	18.059	0.219776	0.244444	67.446	73.8779	0.000304253
Rep2	19	25.288	0.281707	0.342294	67.446	73.8779	0.00183542
Rep2	73.884	81.532	1.09545	1.1036	67.446	73.8779	3.32108e-05
Rep2	73.07	77.295	1.08339	1.04625	67.446	73.8779	0.000689411
Rep2	91.863	100.632	1.36202	1.36214	67.446	73.8779	6.69085e-09
Rep2	100.81	108.883	1.49468	1.47382	67.446	73.8779	0.000217453
Rep2	82.311	90.77	1.2204	1.22865	67.446	73.8779	3.40283e-05
Rep2	40.968	47.114	0.607419	0.637728	67.446	73.8779	0.000459296
Rep2	85.764	87.246	1.2716	1.18095	67.446	73.8779	0.00410846
Rep2	59.789	67.424	0.886472	0.91264	67.446	73.8779	0.000342391
Rep2	50.263	64.404	0.745233	0.871762	67.446	73.8779	0.00800479
Rep2	140.313	135.127	2.08038	1.82906	67.446	73.8779	0.0315804
Rep2	90.884	99.027	1.34751	1.34041	67.446	73.8779	2.51626e-05
Rep2	115.276	118.937	1.70916	1.60991	67.446	73.8779	0.00492506
Rep2	82.14	89.897	1.21786	1.21683	67.446	73.8779	5.32294e-07
Rep2	72.128	78.152	1.06942	1.05785	67.446	73.8779	6.68809e-05
Rep2	86.831	83.87	1.28742	1.13525	67.446	73.8779	0.011577
Rep2	96.213	103.712	1.42652	1.40383	67.446	73.8779	0.000257417
Rep2	85.947	89.001	1.27431	1.2047	67.446	73.8779	0.00242243
Rep2	51.32	50.212	0.760905	0.679662	67.446	73.8779	0.00330025
Rep2	43.07	52.742	0.638585	0.713907	67.446	73.8779	0.00283673
Rep2	74.759	75.283	1.10843	1.01902	67.446	73.8779	0.00399697
Rep2	68.142	77.388	1.01032	1.04751	67.446	73.8779	0.00069163
Rep2	95.147	93.017	1.41071	1.25906	67.446	73.8779	0.0114989
Rep2	99.703	110.153	1.47826	1.49101	67.446	73.8779	8.12719e-05
Rep2	83.707	84.039	1.2411	1.13754	67.446	73.8779	0.00536214
Rep2	25.891	32.67	0.383877	0.442216	67.446	73.8779	0.00170169
Rep2	38.061	45.969	0.564318	0.622229	67.446	73.8779	0.00167684
Rep2	37.569	51.818	0.557023	0.7014	67.446	73.8779	0.0104223
Rep2	93.492	96.986	1.38618	1.31279	67.446	73.8779	0.00269295
Rep2	37.09	42.331	0.549921	0.572986	67.446	73.8779	0.000265979
Rep2	72.222	78.977	1.07081	1.06902	67.446	73.8779	1.60596e-06
Rep2	91.317	101.473	1.35393	1.37352	67.446	73.8779	0.000191976
Rep2	64.176	75.198	0.951517	1.01787	67.446	73.8779	0.00220125
Rep2	45.548	43.747	0.675325	0.592152	67.446	73.8779	0.00345888
Rep2	17.835	19.353	0.264434	0.261959	67.446	73.8779	3.06197e-06
Rep2	19.433	21.719	0.288127	0.293985	67.446	73.8779	1.71587e-05
Rep2	54.549	60.444	0.80878	0.81816	67.446	73.8779	4.39917e-05
Rep2	49.559	57.521	0.734795	0.778595	67.446	73.8779	0.000959211
Rep2	76.456	91.628	1.13359	1.24026	67.446	73.8779	0.00568963
Rep2	56.012	64.83	0.830472	0.877528	67.446	73.8779	0.00110717
Rep2	95.061	104.203	1.40944	1.41048	67.446	73.8779	5.37117e-07
Rep2	23.841	26.185	0.353483	0.354436	67.446	73.8779	4.54275e-07
Rep2	47.86	58.481	0.709605	0.791589	67.446	73.8779	0.00336075
Rep2	92.131	96.476	1.366	1.30588	67.446	73.8779	0.00180678
Rep2	65.622	73.927	0.972956	1.00066	67.446	73.8779	0.000383863
Rep2	113.007	112.251	1.67552	1.51941	67.446	73.8779	0.0121846
Rep2	62.623	73.605	0.928491	0.996305	67.446	73.8779	0.00229941
Rep2	37.744	43.594	0.559618	0.590081	67.446	73.8779	0.000464007
Rep2	21.551	25.401	0.31953	0.343824	67.446	73.8779	0.000295103
Rep2	19.596	23.694	0.290544	0.320718	67.446	73.8779	0.000455255
Rep2	86.984	92.501	1.28968	1.25208	67.446	73.8779	0.000707064
Rep2	64.803	68.254	0.960813	0.923875	67.446	73.8779	0.000682204
Rep2	65.49	70.757	0.970999	0.957755	67.446	73.8779	8.76965e-05
Rep2	87.358	95.627	1.29523	1.29439	67.446	73.8779	3.50304e-07
Rep2	70.955	77.806	1.05203	1.05317	67.446	73.8779	6.52933e-07
Rep2	48.202	57.822	0.714675	0.782669	67.446	73.8779	0.00231158
Rep2	62.807	73.958	0.931219	1.00108	67.446	73.8779	0.00244053
Rep2	78.462	84.314	1.16333	1.14126	67.446	73.8779	0.00024354
Rep2	57.849	82.051	0.857708	1.11063	67.446	73.8779	0.0319845
Rep2	137.718	140.097	2.0419	1.89633	67.446	73.8779	0.0105953
Rep2	65.241	73.633	0.967307	0.996684	67.446	73.8779	0.000431513
Rep2	105.306	114.395	1.56134	1.54843	67.446	73.8779	8.32768e-05
Rep2	30.3	39.706	0.449248	0.537454	67.446	73.8779	0.00389013
Rep2	33.047	42.76	0.489977	0.578793	67.446	73.8779	0.00394408
Rep2	73.742	80.674	1.09335	1.09199	67.446	73.8779	9.22643e-07
Rep2	60.101	66.145	0.891098	0.895328	67.446	73.8779	8.9467e-06
Rep2	119.04	123.821	1.76497	1.67602	67.446	73.8779	0.00395572
	67.446	73.8779
Rep3	102.671	106.651	1.38471	1.44654	74.1464	73.7281	0.00191204
Rep3	108.046	111.014	1.4572	1.50572	74.1464	73.7281	0.00117731
Rep3	56.45	62.566	0.761331	0.848605	74.1464	73.7281	0.00380832
Rep3	32.863	39.33	0.443217	0.533447	74.1464	73.7281	0.00407064
Rep3	111.198	106.525	1.49971	1.44484	74.1464	73.7281	0.00150547
Rep3	93.073	86.401	1.25526	1.17189	74.1464	73.7281	0.00347546
Rep3	61.258	62.049	0.826176	0.841592	74.1464	73.7281	0.000118833
Rep3	126.202	122.995	1.70206	1.66822	74.1464	73.7281	0.00057257
Rep3	96.517	98.899	1.30171	1.3414	74.1464	73.7281	0.000787805
Rep3	53.612	56.734	0.723056	0.769503	74.1464	73.7281	0.00107868
Rep3	99.757	90.853	1.34541	1.23227	74.1464	73.7281	0.00639966
Rep3	37.329	40.175	0.50345	0.544908	74.1464	73.7281	0.00085938
Rep3	61.513	59.582	0.829615	0.808131	74.1464	73.7281	0.00023077
Rep3	110.55	98.993	1.49097	1.34268	74.1464	73.7281	0.0109952
Rep3	126.789	126.55	1.70998	1.71644	74.1464	73.7281	2.08724e-05
Rep3	101.186	104.557	1.36468	1.41814	74.1464	73.7281	0.00142928
Rep3	19.225	23.738	0.259284	0.321967	74.1464	73.7281	0.00196455
Rep3	14.079	15.074	0.189881	0.204454	74.1464	73.7281	0.000106185
Rep3	99.194	94.724	1.33781	1.28477	74.1464	73.7281	0.00140648
Rep3	43.193	46.374	0.582536	0.628987	74.1464	73.7281	0.00107882
Rep3	40.162	40.048	0.541658	0.543185	74.1464	73.7281	1.16619e-06
Rep3	90.571	92.789	1.22152	1.25853	74.1464	73.7281	0.000685038
Rep3	88.226	92.647	1.18989	1.2566	74.1464	73.7281	0.00222546
Rep3	101.822	100.27	1.37326	1.36	74.1464	73.7281	8.78911e-05
Rep3	64.697	34.349	0.872557	0.465887	74.1464	73.7281	0.0826901
Rep3	79.241	75.828	1.06871	1.02848	74.1464	73.7281	0.000809135
Rep3	75.165	80.279	1.01374	1.08885	74.1464	73.7281	0.00282114
Rep3	41.316	47.399	0.557222	0.642889	74.1464	73.7281	0.00366947
Rep3	95.691	103.618	1.29057	1.40541	74.1464	73.7281	0.00659406
Rep3	108.195	110.081	1.45921	1.49307	74.1464	73.7281	0.000573257
Rep3	56.14	46.694	0.75715	0.633327	74.1464	73.7281	0.0076661
Rep3	29.551	27.241	0.398549	0.369479	74.1464	73.7281	0.00042253
Rep3	26.005	30.031	0.350725	0.407321	74.1464	73.7281	0.00160156
Rep3	61.115	60.918	0.824247	0.826252	74.1464	73.7281	2.00983e-06
Rep3	74.399	74.347	1.00341	1.00839	74.1464	73.7281	1.24409e-05
Rep3	76.269	82.502	1.02863	1.119	74.1464	73.7281	0.00408399
Rep3	73.207	73.667	0.98733	0.999171	74.1464	73.7281	7.01091e-05
Rep3	36.891	38.745	0.497542	0.525512	74.1464	73.7281	0.000391148
Rep3	23.727	27.451	0.320002	0.372328	74.1464	73.7281	0.00136899
Rep3	84.103	85.1	1.13428	1.15424	74.1464	73.7281	0.000199175
Rep3	46.877	51.8	0.632222	0.702582	74.1464	73.7281	0.00247524
Rep3	49.777	53.628	0.671334	0.727375	74.1464	73.7281	0.00157034
Rep3	151.715	138.464	2.04615	1.87804	74.1464	73.7281	0.0141318
Rep3	138.024	125.727	1.86151	1.70528	74.1464	73.7281	0.0122033
Rep3	79.775	79.053	1.07591	1.07222	74.1464	73.7281	6.80022e-06
Rep3	45.685	50.418	0.616146	0.683837	74.1464	73.7281	0.00229106
Rep3	62.547	65.09	0.84356	0.882838	74.1464	73.7281	0.000771383
Rep3	61.838	61.164	0.833998	0.829589	74.1464	73.7281	9.72177e-06
Rep3	35.912	40.432	0.484339	0.548393	74.1464	73.7281	0.00205149
Rep3	69.959	76.29	0.943525	1.03475	74.1464	73.7281	0.00416084
Rep3	72.187	75.682	0.973573	1.0265	74.1464	73.7281	0.00140069
Rep3	54.653	54.793	0.737095	0.743177	74.1464	73.7281	1.84908e-05
Rep3	15.115	18.267	0.203853	0.247762	74.1464	73.7281	0.000963972
Rep3	69.047	69.891	0.931225	0.947956	74.1464	73.7281	0.000139969
Rep3	82.998	81.126	1.11938	1.10034	74.1464	73.7281	0.000181243
Rep3	46.991	47.94	0.633759	0.650227	74.1464	73.7281	0.000135592
Rep3	87.494	91.733	1.18002	1.24421	74.1464	73.7281	0.00206022
Rep3	61.252	67.2	0.826095	0.911457	74.1464	73.7281	0.00364335
Rep3	35.128	38.879	0.473765	0.527329	74.1464	73.7281	0.00143457
Rep3	85.995	68.397	1.1598	0.927692	74.1464	73.7281	0.0269368
Rep3	59.288	65.397	0.799607	0.887002	74.1464	73.7281	0.00381899
Rep3	58.4	60.868	0.787631	0.825574	74.1464	73.7281	0.000719853
Rep3	107.035	109.641	1.44356	1.4871	74.1464	73.7281	0.000947737
Rep3	197.732	156.366	2.66678	2.12085	74.1464	73.7281	0.14902
Rep3	60.392	67.533	0.814496	0.915974	74.1464	73.7281	0.00514884
Rep3	72.626	79.724	0.979494	1.08132	74.1464	73.7281	0.00518472
Rep3	135.517	120.439	1.82769	1.63356	74.1464	73.7281	0.0188447
Rep3	122.164	120.372	1.6476	1.63265	74.1464	73.7281	0.000111853
Rep3	79.835	82.841	1.07672	1.1236	74.1464	73.7281	0.00109891
Rep3	63.095	64.024	0.850951	0.86838	74.1464	73.7281	0.000151881
	74.1464	73.7281

## Sheet: ARM406
	GFP	mCherry	GFPnorm	Cherrynorm	GFPave	Cherryave	Noise
Rep1	80.619	46.013	1.94209	1.56917	41.5114	29.3231	0.0695341
Rep1	34.538	14.054	0.832012	0.479281	41.5114	29.3231	0.0622095
Rep1	33.166	12.802	0.79896	0.436584	41.5114	29.3231	0.0656583
Rep1	79.772	18.791	1.92169	0.640826	41.5114	29.3231	0.820303
Rep1	22.892	8.946	0.551462	0.305084	41.5114	29.3231	0.0303512
Rep1	20.6	6.767	0.496249	0.230774	41.5114	29.3231	0.0352385
Rep1	18.256	4.279	0.439782	0.145926	41.5114	29.3231	0.0431758
Rep1	22.646	79.824	0.545536	2.72222	41.5114	29.3231	2.36898
Rep1	51.533	73.065	1.24142	2.49172	41.5114	29.3231	0.781631
Rep1	38.294	22.827	0.922493	0.778465	41.5114	29.3231	0.010372
Rep1	8.313	14.653	0.200258	0.499708	41.5114	29.3231	0.0448353
Rep1	21.006	17.747	0.506029	0.605223	41.5114	29.3231	0.00491966
Rep1	26.672	20.414	0.642522	0.696175	41.5114	29.3231	0.00143933
Rep1	59.265	31.681	1.42768	1.08041	41.5114	29.3231	0.0602974
Rep1	13.004	114.062	0.313263	3.88983	41.5114	29.3231	6.39593
Rep1	29.782	82.409	0.717441	2.81038	41.5114	29.3231	2.19019
Rep1	14.544	6.867	0.350361	0.234184	41.5114	29.3231	0.00674858
Rep1	3.734	28.197	0.0899511	0.961597	41.5114	29.3231	0.379883
Rep1	4.46	42.245	0.10744	1.44067	41.5114	29.3231	0.888755
Rep1	5.81	57.742	0.139961	1.96916	41.5114	29.3231	1.67299
Rep1	115.349	11.135	2.77873	0.379735	41.5114	29.3231	2.87758
Rep1	44.425	35.837	1.07019	1.22214	41.5114	29.3231	0.0115452
Rep1	77.974	59.132	1.87837	2.01657	41.5114	29.3231	0.00954872
Rep1	30.477	22.397	0.734183	0.763801	41.5114	29.3231	0.000438597
Rep1	37.614	5.188	0.906112	0.176925	41.5114	29.3231	0.265856
Rep1	77.012	18.45	1.8552	0.629197	41.5114	29.3231	0.751541
Rep1	32.914	4.525	0.79289	0.154315	41.5114	29.3231	0.203889
Rep1	79.783	6.712	1.92195	0.228898	41.5114	29.3231	1.43322
Rep1	33.908	34.141	0.816835	1.1643	41.5114	29.3231	0.0603673
Rep1	45.622	53.212	1.09902	1.81468	41.5114	29.3231	0.256082
Rep1	14.215	6.143	0.342436	0.209494	41.5114	29.3231	0.00883681
Rep1	25.798	14.52	0.621467	0.495173	41.5114	29.3231	0.00797514
Rep1	33.44	13.226	0.805561	0.451044	41.5114	29.3231	0.0628413
Rep1	53.699	44.547	1.2936	1.51918	41.5114	29.3231	0.0254438
Rep1	57.322	28.151	1.38087	0.960028	41.5114	29.3231	0.0885549
Rep1	81.969	56.088	1.97461	1.91276	41.5114	29.3231	0.00191296
Rep1	52.16	23.914	1.25652	0.815535	41.5114	29.3231	0.0972345
Rep1	22.237	3.754	0.535684	0.128022	41.5114	29.3231	0.083094
Rep1	18.918	8.294	0.45573	0.282849	41.5114	29.3231	0.0149439
Rep1	56.56	10.077	1.36252	0.343654	41.5114	29.3231	0.51904
Rep1	86.227	11.62	2.07719	0.396275	41.5114	29.3231	1.41273
Rep1	62.237	10.5	1.49927	0.358079	41.5114	29.3231	0.651162
Rep1	110.101	93.02	2.6523	3.17224	41.5114	29.3231	0.135168
Rep1	88.197	82.632	2.12464	2.81798	41.5114	29.3231	0.24036
Rep1	49.783	8.608	1.19926	0.293557	41.5114	29.3231	0.410149
Rep1	31.753	6.732	0.764922	0.22958	41.5114	29.3231	0.143295
Rep1	10.803	19.127	0.260241	0.652284	41.5114	29.3231	0.0768488
Rep1	11.321	5.642	0.27272	0.192408	41.5114	29.3231	0.003225
Rep1	14.075	8.173	0.339063	0.278722	41.5114	29.3231	0.00182051
Rep1	49.694	35.474	1.19712	1.20976	41.5114	29.3231	7.99765e-05
Rep1	24.579	9.631	0.592102	0.328444	41.5114	29.3231	0.0347577
Rep1	18.831	11.196	0.453634	0.381815	41.5114	29.3231	0.00257898
Rep1	20.036	7.485	0.482662	0.25526	41.5114	29.3231	0.025856
Rep1	34.617	11.697	0.833915	0.398901	41.5114	29.3231	0.0946186
Rep1	38.959	7.655	0.938512	0.261057	41.5114	29.3231	0.229473
Rep1	70.526	11.886	1.69895	0.405346	41.5114	29.3231	0.83671
Rep1	13.938	76.228	0.335763	2.59959	41.5114	29.3231	2.56245
Rep1	46.843	62.077	1.12844	2.117	41.5114	29.3231	0.488629
Rep1	33.356	39.668	0.803537	1.35279	41.5114	29.3231	0.150839
Rep1	26.984	62.607	0.650038	2.13507	41.5114	29.3231	1.10267
Rep1	55.103	49.686	1.32742	1.69443	41.5114	29.3231	0.06735
Rep1	8.559	51.948	0.206184	1.77157	41.5114	29.3231	1.22522
Rep1	27.171	85.666	0.654542	2.92145	41.5114	29.3231	2.56944
Rep1	67.793	53.211	1.63312	1.81464	41.5114	29.3231	0.0164763
Rep1	41.149	31.634	0.991269	1.07881	41.5114	29.3231	0.00383157
Rep1	34.948	6.541	0.841888	0.223066	41.5114	29.3231	0.19147
Rep1	18.389	7.29	0.442986	0.248609	41.5114	29.3231	0.0188912
Rep1	31.471	5.126	0.758128	0.174811	41.5114	29.3231	0.17013
Rep1	67.656	8.291	1.62982	0.282746	41.5114	29.3231	0.907298
Rep1	130.4	8.738	3.1413	0.29799	41.5114	29.3231	4.04221
	41.5114	29.3231
Rep2	45.077	56.678	1.66332	2.46725	27.1006	22.9722	0.323148
Rep2	42.868	32.856	1.58181	1.43025	27.1006	22.9722	0.0114849
Rep2	11.299	42.519	0.416928	1.85089	27.1006	22.9722	1.02813
Rep2	8.148	17.89	0.300658	0.778769	27.1006	22.9722	0.114295
Rep2	21.785	33.661	0.803857	1.4653	27.1006	22.9722	0.21875
Rep2	11.985	17.889	0.442241	0.778725	27.1006	22.9722	0.0566107
Rep2	4.995	48.192	0.184313	2.09784	27.1006	22.9722	1.8308
Rep2	41.107	16.795	1.51683	0.731102	27.1006	22.9722	0.308684
Rep2	32.921	34.332	1.21477	1.4945	27.1006	22.9722	0.0391256
Rep2	19.436	6.426	0.71718	0.27973	27.1006	22.9722	0.0956813
Rep2	54.758	26.081	2.02055	1.13533	27.1006	22.9722	0.391804
Rep2	40.883	7.498	1.50857	0.326395	27.1006	22.9722	0.698763
Rep2	10.594	17.54	0.390914	0.763533	27.1006	22.9722	0.0694224
Rep2	7.22	9.362	0.266415	0.407537	27.1006	22.9722	0.0099577
Rep2	50.918	14.743	1.87885	0.641777	27.1006	22.9722	0.765178
Rep2	36.788	29.24	1.35746	1.27285	27.1006	22.9722	0.00357995
Rep2	14.966	7.753	0.552239	0.337496	27.1006	22.9722	0.0230574
Rep2	8.967	6.367	0.330878	0.277162	27.1006	22.9722	0.00144275
Rep2	19.501	4.649	0.719579	0.202375	27.1006	22.9722	0.13375
Rep2	37.34	5.059	1.37783	0.220223	27.1006	22.9722	0.670027
Rep2	34.867	73.138	1.28658	3.18377	27.1006	22.9722	1.79966
Rep2	57.578	34.193	2.1246	1.48845	27.1006	22.9722	0.202343
Rep2	32.218	24.102	1.18883	1.04918	27.1006	22.9722	0.00975068
Rep2	24.452	5.825	0.902268	0.253568	27.1006	22.9722	0.210406
Rep2	25.279	7.313	0.932784	0.318342	27.1006	22.9722	0.18877
Rep2	49.75	14.065	1.83575	0.612263	27.1006	22.9722	0.748465
Rep2	25.266	8.927	0.932305	0.388601	27.1006	22.9722	0.147807
Rep2	35.15	11.474	1.29702	0.499474	27.1006	22.9722	0.31804
Rep2	40.605	22.35	1.49831	0.972917	27.1006	22.9722	0.138017
Rep2	18.433	8.248	0.68017	0.359043	27.1006	22.9722	0.0515611
Rep2	5.389	8.853	0.198852	0.38538	27.1006	22.9722	0.0173963
Rep2	6.613	4.693	0.244017	0.204291	27.1006	22.9722	0.000789081
Rep2	44.753	4.96	1.65137	0.215914	27.1006	22.9722	1.03026
Rep2	16.912	4.222	0.624046	0.183788	27.1006	22.9722	0.0969135
Rep2	19.897	10.969	0.734191	0.477491	27.1006	22.9722	0.0329474
Rep2	21.505	47.277	0.793525	2.05801	27.1006	22.9722	0.799465
Rep2	11.361	42.303	0.419216	1.84149	27.1006	22.9722	1.01143
Rep2	3.305	22.629	0.121953	0.985062	27.1006	22.9722	0.372479
Rep2	9.235	26.144	0.340768	1.13807	27.1006	22.9722	0.317848
Rep2	2.451	16.493	0.0904408	0.717956	27.1006	22.9722	0.196888
Rep2	4.04	33.986	0.149074	1.47944	27.1006	22.9722	0.884941
Rep2	3.533	26.953	0.130366	1.17329	27.1006	22.9722	0.543845
Rep2	87.909	41.801	3.2438	1.81964	27.1006	22.9722	1.01413
Rep2	43.011	54.991	1.58709	2.39381	27.1006	22.9722	0.325401
Rep2	7.272	47.855	0.268334	2.08317	27.1006	22.9722	1.64682
Rep2	4.573	6.156	0.168742	0.267977	27.1006	22.9722	0.00492378
Rep2	6.453	7.67	0.238113	0.333882	27.1006	22.9722	0.0045859
Rep2	4.85	6.903	0.178963	0.300494	27.1006	22.9722	0.00738493
Rep2	61.617	69.878	2.27364	3.04186	27.1006	22.9722	0.295077
Rep2	32.542	28.474	1.20079	1.2395	27.1006	22.9722	0.000749411
Rep2	44.705	27.269	1.6496	1.18705	27.1006	22.9722	0.106976
Rep2	27.796	13.972	1.02566	0.608215	27.1006	22.9722	0.0871306
Rep2	28.293	7.374	1.044	0.320997	27.1006	22.9722	0.261366
Rep2	34.194	5.711	1.26174	0.248605	27.1006	22.9722	0.513225
Rep2	19.783	7.19	0.729984	0.312988	27.1006	22.9722	0.0869431
Rep2	35.659	5.389	1.3158	0.234588	27.1006	22.9722	0.584511
Rep2	39.668	49.829	1.46373	2.1691	27.1006	22.9722	0.248775
Rep2	48.616	59.75	1.79391	2.60097	27.1006	22.9722	0.325677
Rep2	37.762	29.082	1.3934	1.26597	27.1006	22.9722	0.00811975
Rep2	13.593	22.89	0.501576	0.996424	27.1006	22.9722	0.122437
Rep2	36.24	7.305	1.33724	0.317994	27.1006	22.9722	0.519432
Rep2	12.962	9.663	0.478292	0.42064	27.1006	22.9722	0.00166191
Rep2	28.942	4.529	1.06795	0.197152	27.1006	22.9722	0.379143
Rep2	31.403	47.642	1.15876	2.0739	27.1006	22.9722	0.418745
Rep2	41.284	36.984	1.52336	1.60995	27.1006	22.9722	0.00374866
Rep2	34.67	25.323	1.27931	1.10233	27.1006	22.9722	0.0156598
Rep2	41.286	31.464	1.52344	1.36966	27.1006	22.9722	0.0118238
Rep2	22.4	5.487	0.82655	0.238854	27.1006	22.9722	0.172693
Rep2	30.667	38.488	1.1316	1.67542	27.1006	22.9722	0.14787
Rep2	24.743	14.335	0.913006	0.624016	27.1006	22.9722	0.0417576
	27.1006	22.9722
Rep3	15.321	28.035	0.44349	0.876039	34.5464	32.002	0.0935491
Rep3	52.34	59.372	1.51506	1.85526	34.5464	32.002	0.0578665
Rep3	4.625	21.997	0.133878	0.687363	34.5464	32.002	0.153173
Rep3	4.398	12.915	0.127307	0.403568	34.5464	32.002	0.0381602
Rep3	9.823	25.393	0.284342	0.793481	34.5464	32.002	0.129611
Rep3	6.702	16.515	0.194	0.516061	34.5464	32.002	0.0518618
Rep3	13.175	27.683	0.381371	0.865039	34.5464	32.002	0.116968
Rep3	64.188	89.691	1.85802	2.80267	34.5464	32.002	0.446178
Rep3	76.822	119.581	2.22373	3.73667	34.5464	32.002	1.14449
Rep3	8.327	27.54	0.241038	0.860571	34.5464	32.002	0.191911
Rep3	5.041	10.628	0.14592	0.332104	34.5464	32.002	0.0173323
Rep3	7.566	67.177	0.21901	2.09915	34.5464	32.002	1.76746
Rep3	4.16	21.31	0.120418	0.665896	34.5464	32.002	0.148773
Rep3	21.637	96.5	0.626317	3.01544	34.5464	32.002	2.85394
Rep3	14.003	43.188	0.405339	1.34954	34.5464	32.002	0.445758
Rep3	8.752	29.901	0.25334	0.934347	34.5464	32.002	0.231885
Rep3	10.654	7.894	0.308397	0.246672	34.5464	32.002	0.00190496
Rep3	5.771	7.067	0.167051	0.22083	34.5464	32.002	0.00144611
Rep3	20.991	6.385	0.607617	0.199519	34.5464	32.002	0.0832721
Rep3	4.495	11.04	0.130115	0.344978	34.5464	32.002	0.0230832
Rep3	36.958	33.907	1.06981	1.05953	34.5464	32.002	5.28353e-05
Rep3	78.949	80.138	2.2853	2.50415	34.5464	32.002	0.0239484
Rep3	62.638	63.845	1.81315	1.99503	34.5464	32.002	0.0165395
Rep3	66.836	45.402	1.93467	1.41872	34.5464	32.002	0.133101
Rep3	14.897	24.308	0.431217	0.759577	34.5464	32.002	0.0539103
Rep3	25.578	103.184	0.740395	3.2243	34.5464	32.002	3.08488
Rep3	21.74	66.132	0.629298	2.06649	34.5464	32.002	1.03277
Rep3	35.004	35.778	1.01325	1.11799	34.5464	32.002	0.00548597
Rep3	38.191	29.223	1.1055	0.913161	34.5464	32.002	0.0184967
Rep3	27.077	29.391	0.783786	0.918411	34.5464	32.002	0.00906196
Rep3	18.322	5.457	0.530359	0.170521	34.5464	32.002	0.0647418
Rep3	16.913	4.153	0.489573	0.129773	34.5464	32.002	0.064728
Rep3	62.036	22.347	1.79573	0.6983	34.5464	32.002	0.602175
Rep3	42.944	18.376	1.24308	0.574214	34.5464	32.002	0.223691
Rep3	126.678	114.998	3.66689	3.59346	34.5464	32.002	0.00269599
Rep3	11.582	41.527	0.335259	1.29764	34.5464	32.002	0.463086
Rep3	48.634	81.47	1.40779	2.54578	34.5464	32.002	0.647511
Rep3	6.16	29.494	0.178311	0.921629	34.5464	32.002	0.276261
Rep3	19.53	7.057	0.565326	0.220517	34.5464	32.002	0.0594466
Rep3	13.365	8.901	0.386871	0.278139	34.5464	32.002	0.00591132
Rep3	15.263	35.485	0.441811	1.10884	34.5464	32.002	0.222461
Rep3	19.131	12.994	0.553776	0.406037	34.5464	32.002	0.0109135
Rep3	45.571	33.791	1.31912	1.0559	34.5464	32.002	0.0346427
Rep3	30.143	51.418	0.872536	1.60671	34.5464	32.002	0.269507
Rep3	48.177	16.381	1.39456	0.511874	34.5464	32.002	0.389566
Rep3	23.569	10.937	0.682241	0.34176	34.5464	32.002	0.0579638
Rep3	66.956	13.944	1.93815	0.435723	34.5464	32.002	1.12864
Rep3	76.894	17.585	2.22582	0.549497	34.5464	32.002	1.40502
Rep3	90.244	19.627	2.61225	0.613305	34.5464	32.002	1.9979
Rep3	39.652	18.105	1.14779	0.565746	34.5464	32.002	0.169387
Rep3	58.784	56.716	1.70159	1.77226	34.5464	32.002	0.00249708
Rep3	27.303	7.76	0.790328	0.242485	34.5464	32.002	0.150066
Rep3	31.414	15.52	0.909327	0.484969	34.5464	32.002	0.0900397
Rep3	63.635	20.505	1.84201	0.640741	34.5464	32.002	0.721528
Rep3	58.272	12.899	1.68677	0.403068	34.5464	32.002	0.823949
Rep3	65.046	33.853	1.88286	1.05784	34.5464	32.002	0.340327
Rep3	68.028	33.534	1.96918	1.04787	34.5464	32.002	0.424401
Rep3	43.018	41.971	1.24522	1.31151	34.5464	32.002	0.00219708
Rep3	29.192	7.485	0.845008	0.233892	34.5464	32.002	0.186732
Rep3	10.067	6.584	0.291405	0.205737	34.5464	32.002	0.00366949
Rep3	23.541	7.057	0.681431	0.220517	34.5464	32.002	0.106221
Rep3	48.751	11.369	1.41117	0.355259	34.5464	32.002	0.557478
Rep3	39.873	12.339	1.15419	0.385569	34.5464	32.002	0.295386
Rep3	45.75	59.959	1.3243	1.8736	34.5464	32.002	0.150863
Rep3	48.423	59.014	1.40168	1.84407	34.5464	32.002	0.0978556
Rep3	19.288	8.544	0.558321	0.266983	34.5464	32.002	0.0424389
Rep3	14.079	7.896	0.407539	0.246734	34.5464	32.002	0.012929
Rep3	95.671	7.756	2.76935	0.24236	34.5464	32.002	3.19283
Rep3	19.296	6.086	0.558553	0.190176	34.5464	32.002	0.0678509
Rep3	20.396	18.127	0.590394	0.566433	34.5464	32.002	0.00028706
	34.5464	32.002

## Sheet: ARM414
	GFP	mCherry	GFPnorm	Cherrynorm	GFPave	Cherryave	Noise
Rep1	90.108	74.703	1.30366	1.19766	69.1193	62.3742	0.0056181
Rep1	85.871	67.286	1.24236	1.07875	69.1193	62.3742	0.0133845
Rep1	35.366	26.937	0.511666	0.431861	69.1193	62.3742	0.00318442
Rep1	43.355	31.003	0.627249	0.497048	69.1193	62.3742	0.0084761
Rep1	51.925	37.695	0.751238	0.604336	69.1193	62.3742	0.01079
Rep1	43.346	40.457	0.627119	0.648617	69.1193	62.3742	0.000231096
Rep1	59.703	48.067	0.863768	0.770623	69.1193	62.3742	0.00433797
Rep1	113.406	102.089	1.64073	1.63672	69.1193	62.3742	8.04306e-06
Rep1	91.986	72.341	1.33083	1.15979	69.1193	62.3742	0.0146273
Rep1	29.039	23.137	0.420129	0.370939	69.1193	62.3742	0.00120984
Rep1	44.414	31.313	0.64257	0.502018	69.1193	62.3742	0.00987743
Rep1	63.741	57.287	0.922188	0.91844	69.1193	62.3742	7.02346e-06
Rep1	66.787	77.793	0.966257	1.2472	69.1193	62.3742	0.0394639
Rep1	85.23	79.973	1.23309	1.28215	69.1193	62.3742	0.00120358
Rep1	94.78	79.847	1.37125	1.28013	69.1193	62.3742	0.00415181
Rep1	97.543	81.78	1.41123	1.31112	69.1193	62.3742	0.00501083
Rep1	30.295	23.138	0.4383	0.370955	69.1193	62.3742	0.00226772
Rep1	35.464	19.344	0.513084	0.310128	69.1193	62.3742	0.0205955
Rep1	90.178	91.064	1.30467	1.45996	69.1193	62.3742	0.0120575
Rep1	76.092	76.592	1.10088	1.22794	69.1193	62.3742	0.00807262
Rep1	53.201	61.872	0.769698	0.991948	69.1193	62.3742	0.0246975
Rep1	120.791	108.706	1.74757	1.7428	69.1193	62.3742	1.13742e-05
Rep1	79.922	67.984	1.15629	1.08994	69.1193	62.3742	0.00220138
Rep1	67.458	59.941	0.975965	0.96099	69.1193	62.3742	0.000112124
Rep1	49.223	42.726	0.712146	0.684995	69.1193	62.3742	0.00036859
Rep1	70.268	63.734	1.01662	1.0218	69.1193	62.3742	1.34221e-05
Rep1	52.971	46.801	0.766371	0.750326	69.1193	62.3742	0.000128716
Rep1	60.943	56.031	0.881708	0.898304	69.1193	62.3742	0.000137718
Rep1	112.265	104.501	1.62422	1.67539	69.1193	62.3742	0.00130902
Rep1	79.576	67.596	1.15129	1.08372	69.1193	62.3742	0.00228272
Rep1	39.332	33.478	0.569045	0.536728	69.1193	62.3742	0.000522195
Rep1	36.103	30.145	0.522329	0.483293	69.1193	62.3742	0.000761914
Rep1	99.823	91.573	1.44421	1.46812	69.1193	62.3742	0.000285827
Rep1	61.244	51.864	0.886062	0.831497	69.1193	62.3742	0.00148867
Rep1	77.811	75.514	1.12575	1.21066	69.1193	62.3742	0.00360494
Rep1	88.923	95.421	1.28652	1.52981	69.1193	62.3742	0.0295974
Rep1	82.318	70.129	1.19096	1.12433	69.1193	62.3742	0.0022197
Rep1	60.927	57.205	0.881476	0.917126	69.1193	62.3742	0.000635449
Rep1	56.792	57.104	0.821652	0.915507	69.1193	62.3742	0.00440433
Rep1	55.687	46.719	0.805665	0.749011	69.1193	62.3742	0.00160482
Rep1	59.624	53.536	0.862625	0.858303	69.1193	62.3742	9.33664e-06
Rep1	86.166	82.436	1.24663	1.32164	69.1193	62.3742	0.00281313
Rep1	123.844	111.519	1.79174	1.7879	69.1193	62.3742	7.37577e-06
Rep1	78.991	68.598	1.14282	1.09978	69.1193	62.3742	0.000926222
Rep1	47.09	38.262	0.681286	0.613427	69.1193	62.3742	0.00230245
Rep1	50.429	45.252	0.729594	0.725492	69.1193	62.3742	8.41182e-06
Rep1	56.941	51.667	0.823808	0.828339	69.1193	62.3742	1.02667e-05
Rep1	55.575	47.981	0.804045	0.769244	69.1193	62.3742	0.000605541
Rep1	83.725	74.125	1.21131	1.18839	69.1193	62.3742	0.000262663
Rep1	139.437	127.13	2.01734	2.03818	69.1193	62.3742	0.000217224
Rep1	80.87	72.826	1.17001	1.16757	69.1193	62.3742	2.97801e-06
Rep1	48.056	39.799	0.695262	0.638068	69.1193	62.3742	0.00163556
Rep1	61.916	58.841	0.895785	0.943355	69.1193	62.3742	0.00113145
Rep1	96.26	92.713	1.39266	1.4864	69.1193	62.3742	0.00439309
Rep1	53.663	50.612	0.776382	0.811425	69.1193	62.3742	0.000613992
Rep1	47.57	41.221	0.68823	0.660866	69.1193	62.3742	0.000374407
Rep1	114.515	98.355	1.65677	1.57685	69.1193	62.3742	0.0031936
Rep1	66.651	55.996	0.964289	0.897743	69.1193	62.3742	0.00221423
Rep1	21.407	19.073	0.309711	0.305783	69.1193	62.3742	7.7128e-06
Rep1	24.761	19.517	0.358236	0.312902	69.1193	62.3742	0.00102759
Rep1	68.304	64.708	0.988205	1.03742	69.1193	62.3742	0.00121087
Rep1	33.01	33.445	0.47758	0.536199	69.1193	62.3742	0.00171809
Rep1	44.532	57.37	0.644277	0.919771	69.1193	62.3742	0.0379484
Rep1	129.228	122.931	1.86964	1.97086	69.1193	62.3742	0.00512326
Rep1	64.186	56.857	0.928626	0.911547	69.1193	62.3742	0.000145862
Rep1	72.377	64.826	1.04713	1.03931	69.1193	62.3742	3.06082e-05
Rep1	74.588	67.431	1.07912	1.08107	69.1193	62.3742	1.90473e-06
Rep1	78.474	74.408	1.13534	1.19293	69.1193	62.3742	0.00165815
Rep1	56.157	51.177	0.812465	0.820483	69.1193	62.3742	3.21465e-05
Rep1	85.796	92.693	1.24127	1.48608	69.1193	62.3742	0.0299646
	69.1193	62.3742
Rep2	65.516	76.119	1.27951	1.35593	51.2038	56.1379	0.00291969
Rep2	30.953	42.21	0.604506	0.751899	51.2038	56.1379	0.0108624
Rep2	46.555	55.982	0.909209	0.997223	51.2038	56.1379	0.00387324
Rep2	44.524	52.454	0.869544	0.934378	51.2038	56.1379	0.00210171
Rep2	79.191	88.443	1.54658	1.57546	51.2038	56.1379	0.000416939
Rep2	50.753	56.362	0.991195	1.00399	51.2038	56.1379	8.18823e-05
Rep2	68.345	74.94	1.33476	1.33493	51.2038	56.1379	1.34869e-08
Rep2	98.439	104.819	1.92249	1.86717	51.2038	56.1379	0.00153027
Rep2	55.668	63.258	1.08718	1.12683	51.2038	56.1379	0.000786004
Rep2	46.409	51.174	0.906358	0.911577	51.2038	56.1379	1.36197e-05
Rep2	50.098	53.226	0.978403	0.94813	51.2038	56.1379	0.000458239
Rep2	51.632	56.837	1.00836	1.01245	51.2038	56.1379	8.37093e-06
Rep2	34.158	37.393	0.667099	0.666092	51.2038	56.1379	5.06343e-07
Rep2	43.491	45.108	0.84937	0.803522	51.2038	56.1379	0.00105104
Rep2	60.04	71.527	1.17257	1.27413	51.2038	56.1379	0.00515746
Rep2	65.407	76.791	1.27738	1.3679	51.2038	56.1379	0.0040965
Rep2	22.915	28.067	0.447525	0.499966	51.2038	56.1379	0.001375
Rep2	20.454	23.447	0.399462	0.417668	51.2038	56.1379	0.000165726
Rep2	62.376	66.71	1.21819	1.18832	51.2038	56.1379	0.000445983
Rep2	43.948	46.787	0.858295	0.83343	51.2038	56.1379	0.000309133
Rep2	40.553	44.356	0.791992	0.790126	51.2038	56.1379	1.73988e-06
Rep2	65.296	76.838	1.27522	1.36874	51.2038	56.1379	0.00437301
Rep2	35.585	46.282	0.694968	0.824435	51.2038	56.1379	0.00838085
Rep2	34.97	39.316	0.682957	0.700347	51.2038	56.1379	0.000151214
Rep2	33.051	37.212	0.645479	0.662868	51.2038	56.1379	0.000151188
Rep2	64.153	65.955	1.25289	1.17488	51.2038	56.1379	0.0030435
Rep2	61.347	63.323	1.19809	1.12799	51.2038	56.1379	0.00245723
Rep2	75.03	77.498	1.46532	1.38049	51.2038	56.1379	0.00359773
Rep2	71.436	76.593	1.39513	1.36437	51.2038	56.1379	0.000472996
Rep2	69.482	79.811	1.35697	1.4217	51.2038	56.1379	0.00209482
Rep2	28.668	30.664	0.55988	0.546227	51.2038	56.1379	9.32074e-05
Rep2	24.913	30.069	0.486546	0.535628	51.2038	56.1379	0.00120452
Rep2	57.175	52.217	1.11662	0.930156	51.2038	56.1379	0.0173835
Rep2	48.208	51.321	0.941492	0.914196	51.2038	56.1379	0.000372547
Rep2	78.822	72.72	1.53938	1.29538	51.2038	56.1379	0.0297667
Rep2	46.757	57.193	0.913154	1.0188	51.2038	56.1379	0.00558
Rep2	83.418	93.92	1.62914	1.67302	51.2038	56.1379	0.000963074
Rep2	30.702	35.291	0.599604	0.628649	51.2038	56.1379	0.000421809
Rep2	20.574	23.48	0.401806	0.418256	51.2038	56.1379	0.000135303
Rep2	33.554	39.019	0.655303	0.695057	51.2038	56.1379	0.000790193
Rep2	56.535	59.127	1.10412	1.05325	51.2038	56.1379	0.0012939
Rep2	67.373	68.947	1.31578	1.22817	51.2038	56.1379	0.00383757
Rep2	36.383	43.493	0.710552	0.774753	51.2038	56.1379	0.00206088
Rep2	37.437	46.646	0.731137	0.830919	51.2038	56.1379	0.00497821
Rep2	40.982	20.564	0.80037	0.366312	51.2038	56.1379	0.0942029
Rep2	54.788	61.149	1.07	1.08926	51.2038	56.1379	0.0001856
Rep2	55.377	55.987	1.0815	0.997312	51.2038	56.1379	0.00354387
Rep2	30.758	44.023	0.600697	0.784194	51.2038	56.1379	0.0168356
Rep2	52.777	53.972	1.03072	0.961419	51.2038	56.1379	0.00240159
Rep2	97.468	101.936	1.90353	1.81582	51.2038	56.1379	0.0038469
Rep2	73.899	81.069	1.44323	1.44411	51.2038	56.1379	3.81431e-07
Rep2	30.955	43.312	0.604545	0.771529	51.2038	56.1379	0.0139419
Rep2	48.574	53.936	0.94864	0.960777	51.2038	56.1379	7.36586e-05
Rep2	60.835	68.244	1.18809	1.21565	51.2038	56.1379	0.000379644
Rep2	45.997	51.726	0.898312	0.92141	51.2038	56.1379	0.000266767
Rep2	39.904	46.598	0.779317	0.830064	51.2038	56.1379	0.00128762
Rep2	86.88	89.283	1.69675	1.59042	51.2038	56.1379	0.00565244
Rep2	64.309	66.278	1.25594	1.18063	51.2038	56.1379	0.00283597
Rep2	23.987	27.897	0.468461	0.496937	51.2038	56.1379	0.000405447
Rep2	19.459	22.199	0.38003	0.395437	51.2038	56.1379	0.000118687
Rep2	47.842	53.153	0.934344	0.94683	51.2038	56.1379	7.7943e-05
Rep2	30.162	34.847	0.589058	0.62074	51.2038	56.1379	0.000501877
Rep2	36.473	50.593	0.71231	0.901228	51.2038	56.1379	0.0178449
Rep2	64.458	74.958	1.25885	1.33525	51.2038	56.1379	0.00291826
Rep2	43.337	54.147	0.846362	0.964536	51.2038	56.1379	0.00698249
Rep2	29.719	28.389	0.580406	0.505701	51.2038	56.1379	0.00279038
Rep2	31.683	36.134	0.618762	0.643665	51.2038	56.1379	0.000310079
Rep2	77.056	74.952	1.50489	1.33514	51.2038	56.1379	0.0144069
Rep2	66.637	64.82	1.30141	1.15466	51.2038	56.1379	0.0107677
Rep2	87.658	86.54	1.71194	1.54156	51.2038	56.1379	0.0145148
	51.2038	56.1379
Rep3	73.147	80.16	1.36194	1.41541	53.7079	56.6338	0.00142949
Rep3	31.781	38.352	0.591738	0.677193	53.7079	56.6338	0.00365132
Rep3	68.167	70.65	1.26922	1.24749	53.7079	56.6338	0.00023605
Rep3	19.031	23.436	0.354343	0.413817	53.7079	56.6338	0.00176859
Rep3	79.476	82.401	1.47978	1.45498	53.7079	56.6338	0.00030756
Rep3	20.842	19.5	0.388062	0.344318	53.7079	56.6338	0.000956785
Rep3	33.673	37.061	0.626965	0.654398	53.7079	56.6338	0.000376267
Rep3	67.082	76.283	1.24902	1.34695	53.7079	56.6338	0.00479589
Rep3	33.831	39.783	0.629907	0.702461	53.7079	56.6338	0.00263202
Rep3	45.71	51.441	0.851085	0.90831	53.7079	56.6338	0.00163734
Rep3	53.123	55.443	0.989109	0.978974	53.7079	56.6338	5.13583e-05
Rep3	60.554	53.986	1.12747	0.953248	53.7079	56.6338	0.0151765
Rep3	57.635	67.525	1.07312	1.19231	53.7079	56.6338	0.00710322
Rep3	64.194	68.888	1.19524	1.21638	53.7079	56.6338	0.000223327
Rep3	62.226	66.859	1.1586	1.18055	53.7079	56.6338	0.000240904
Rep3	49.492	55.922	0.921503	0.987432	53.7079	56.6338	0.00217334
Rep3	27.275	31.542	0.507839	0.556947	53.7079	56.6338	0.00120577
Rep3	54.594	60.152	1.0165	1.06212	53.7079	56.6338	0.0010408
Rep3	54.603	61.087	1.01667	1.07863	53.7079	56.6338	0.00191992
Rep3	48.438	57.539	0.901878	1.01598	53.7079	56.6338	0.00651008
Rep3	56.602	63.287	1.05389	1.11748	53.7079	56.6338	0.00202202
Rep3	85.676	91.856	1.59522	1.62193	53.7079	56.6338	0.000356687
Rep3	65.683	69.004	1.22297	1.21843	53.7079	56.6338	1.03131e-05
Rep3	34.569	38.934	0.643648	0.68747	53.7079	56.6338	0.00096017
Rep3	87.398	65.663	1.62728	1.15943	53.7079	56.6338	0.109442
Rep3	64.866	66.352	1.20775	1.1716	53.7079	56.6338	0.000653661
Rep3	49.91	55.323	0.929286	0.976856	53.7079	56.6338	0.00113144
Rep3	32.254	37.115	0.600545	0.655351	53.7079	56.6338	0.00150188
Rep3	67.339	73.105	1.2538	1.29084	53.7079	56.6338	0.000685891
Rep3	31.345	38.401	0.58362	0.678058	53.7079	56.6338	0.00445934
Rep3	22.62	24.434	0.421167	0.431439	53.7079	56.6338	5.27551e-05
Rep3	14.956	21.235	0.278469	0.374953	53.7079	56.6338	0.00465457
Rep3	45.977	50.011	0.856056	0.88306	53.7079	56.6338	0.000364596
Rep3	37.539	41.616	0.698947	0.734827	53.7079	56.6338	0.000643669
Rep3	105.027	95.42	1.95552	1.68486	53.7079	56.6338	0.0366287
Rep3	57.027	66.469	1.0618	1.17366	53.7079	56.6338	0.00625691
Rep3	44.965	52.949	0.837214	0.934937	53.7079	56.6338	0.00477493
Rep3	24.633	29.308	0.458647	0.517501	53.7079	56.6338	0.00173184
Rep3	18.303	21.61	0.340788	0.381575	53.7079	56.6338	0.000831781
Rep3	59.354	60.707	1.10513	1.07192	53.7079	56.6338	0.000551228
Rep3	60.123	60.175	1.11944	1.06253	53.7079	56.6338	0.00161967
Rep3	101.347	91.17	1.887	1.60982	53.7079	56.6338	0.038416
Rep3	47.978	55.816	0.893313	0.985561	53.7079	56.6338	0.00425477
Rep3	37.105	41.428	0.690867	0.731507	53.7079	56.6338	0.000825832
Rep3	24.795	30.476	0.461664	0.538124	53.7079	56.6338	0.0029231
Rep3	20.243	22.808	0.376909	0.402728	53.7079	56.6338	0.000333309
Rep3	43.872	45.915	0.816863	0.810736	53.7079	56.6338	1.87719e-05
Rep3	40.215	44.493	0.748772	0.785627	53.7079	56.6338	0.000679128
Rep3	95.623	89.377	1.78043	1.57816	53.7079	56.6338	0.0204564
Rep3	41.892	47.294	0.779997	0.835085	53.7079	56.6338	0.00151736
Rep3	69.443	79.238	1.29298	1.39913	53.7079	56.6338	0.00563444
Rep3	25.543	27.329	0.475591	0.482557	53.7079	56.6338	2.42607e-05
Rep3	20.585	23.918	0.383277	0.422328	53.7079	56.6338	0.000762482
Rep3	33.87	22.198	0.630633	0.391957	53.7079	56.6338	0.0284832
Rep3	54.292	50.053	1.01088	0.883802	53.7079	56.6338	0.00807386
Rep3	77.894	77.039	1.45033	1.3603	53.7079	56.6338	0.00405221
Rep3	112.84	113.806	2.10099	2.00951	53.7079	56.6338	0.00418481
Rep3	111.328	112.41	2.07284	1.98486	53.7079	56.6338	0.00387051
Rep3	70.932	60.143	1.3207	1.06196	53.7079	56.6338	0.033472
Rep3	56.282	56.832	1.04793	1.0035	53.7079	56.6338	0.000986882
Rep3	74.626	74.996	1.38948	1.32423	53.7079	56.6338	0.00212883
Rep3	53.805	56.945	1.00181	1.0055	53.7079	56.6338	6.80087e-06
Rep3	23.496	33.641	0.437477	0.59401	53.7079	56.6338	0.0122512
Rep3	108.055	111.732	2.0119	1.97289	53.7079	56.6338	0.000761044
Rep3	63.069	69.128	1.1743	1.22061	53.7079	56.6338	0.0010727
Rep3	17.662	26.552	0.328853	0.468837	53.7079	56.6338	0.00979778
Rep3	46.969	47.628	0.874527	0.840983	53.7079	56.6338	0.000562603
Rep3	86.687	94.031	1.61405	1.66033	53.7079	56.6338	0.00107137
Rep3	66.971	69.894	1.24695	1.23414	53.7079	56.6338	8.20247e-05
Rep3	61.095	67.089	1.13754	1.18461	53.7079	56.6338	0.00110778
	53.7079	56.6338
