# Supplementary material for: Maternal histone methyltransferases antagonistically regulate autosomal random monoallelic expression (aRMAE) in C. elegans
Source: Nat Commun. 2025 Nov 28;16:11712. doi: 10.1038/s41467-025-66501-5 (PMC12753696; doi:10.1038/s41467-025-66501-5)
Supplement: Supplementary file 4 — Source Data [file 41467_2025_66501_MOESM4_ESM.zip › Mendenhall Source Data/Source Data 2 Epistasis RNAi.xlsx]

## Sheet: EV
	GFP	mCherry	GFPnorm	Cherrynorm	GFPave	Cherryave	Noise
Rep 1	61.433	69.188	1.4013	1.9776	43.8401	34.9858	0.166064
Rep1	74.756	88.816	1.7052	2.53863	43.8401	34.9858	0.347305
Rep 1	31.414	12.621	0.716558	0.360746	43.8401	34.9858	0.0633011
Rep 1	18.873	16.643	0.430496	0.475707	43.8401	34.9858	0.00102202
Rep 1	125.504	39.091	2.86277	1.11734	43.8401	34.9858	1.52326
Rep 1	36.023	16.583	0.82169	0.473992	43.8401	34.9858	0.060447
Rep 1	39.771	17.827	0.907183	0.509549	43.8401	34.9858	0.0790561
Rep 1	91.719	131.068	2.09212	3.74632	43.8401	34.9858	1.36818
Rep 1	4.444	50.753	0.101368	1.45067	43.8401	34.9858	0.910313
Rep 1	19.743	11.198	0.450341	0.320073	43.8401	34.9858	0.00848491
Rep 1	6.249	45.78	0.142541	1.30853	43.8401	34.9858	0.679766
Rep 1	12.667	47.508	0.288936	1.35792	43.8401	34.9858	0.571365
Rep 1	15.919	9.528	0.363115	0.272339	43.8401	34.9858	0.00412013
Rep 1	107.801	51.43	2.45896	1.47002	43.8401	34.9858	0.488994
Rep 1	32.71	11.762	0.74612	0.336193	43.8401	34.9858	0.08402
Rep 1	50.466	10.944	1.15114	0.312813	43.8401	34.9858	0.351394
Rep 1	63.501	67.049	1.44847	1.91646	43.8401	34.9858	0.10951
Rep 1	88.74	13.31	2.02417	0.38044	43.8401	34.9858	1.35093
Rep 1	68.953	6.964	1.57283	0.199052	43.8401	34.9858	0.943631
Rep 1	48.893	19.202	1.11526	0.548851	43.8401	34.9858	0.160408
Rep 1	62.002	15.161	1.41428	0.433347	43.8401	34.9858	0.48111
Rep 1	94.431	23.589	2.15399	0.674245	43.8401	34.9858	1.09482
Rep 1	34.64	5.654	0.790144	0.161608	43.8401	34.9858	0.197528
Rep 1	23.611	3.331	0.538571	0.09521	43.8401	34.9858	0.0982843
Rep 1	59.279	15.225	1.35216	0.435176	43.8401	34.9858	0.420432
Rep 1	41.144	4.455	0.938501	0.127337	43.8401	34.9858	0.328993
Rep 1	23.512	46.019	0.536312	1.31536	43.8401	34.9858	0.303459
Rep 1	17.112	59.041	0.390327	1.68757	43.8401	34.9858	0.841419
Rep 1	4.532	36.332	0.103376	1.03848	43.8401	34.9858	0.437208
Rep 1	10.353	73.855	0.236154	2.111	43.8401	34.9858	1.75752
Rep 1	4.897	58.578	0.111701	1.67434	43.8401	34.9858	1.22091
Rep 1	3.339	48.86	0.0761631	1.39657	43.8401	34.9858	0.871732
Rep 1	7.964	109.354	0.18166	3.12567	43.8401	34.9858	4.33359
Rep 1	146.125	27.574	3.33313	0.788148	43.8401	34.9858	3.23848
Rep 1	53.867	15.702	1.22871	0.44881	43.8401	34.9858	0.304125
Rep 1	18.837	5.559	0.429675	0.158893	43.8401	34.9858	0.0366614
Rep 1	49.493	4.623	1.12894	0.132139	43.8401	34.9858	0.496809
Rep 1	34.47	3.901	0.786266	0.111502	43.8401	34.9858	0.227653
Rep 1	95.04	7.053	2.16788	0.201596	43.8401	34.9858	1.93313
Rep 1	29.226	55.505	0.66665	1.5865	43.8401	34.9858	0.423063
Rep 1	41.922	36.978	0.956247	1.05694	43.8401	34.9858	0.00506979
Rep 1	8.395	19.486	0.191491	0.556969	43.8401	34.9858	0.0667869
Rep 1	4.617	49.512	0.105314	1.4152	43.8401	34.9858	0.857903
Rep 1	9.891	44.783	0.225615	1.28003	43.8401	34.9858	0.555899
Rep 1	12.879	66.357	0.293772	1.89668	43.8401	34.9858	1.28466
Rep 1	165.387	33.275	3.7725	0.9511	43.8401	34.9858	3.98016
Rep 1	62.362	11.823	1.42249	0.337937	43.8401	34.9858	0.588124
Rep 1	23.666	6.258	0.539825	0.178873	43.8401	34.9858	0.0651434
Rep 1	57.723	11.486	1.31667	0.328305	43.8401	34.9858	0.488434
Rep 1	30.616	3.849	0.698356	0.110016	43.8401	34.9858	0.173072
Rep 1	152.084	8.892	3.46906	0.25416	43.8401	34.9858	5.16779
Rep 1	119.824	85.172	2.7332	2.43447	43.8401	34.9858	0.0446202
Rep 1	66.084	41.56	1.50739	1.18791	43.8401	34.9858	0.0510325
Rep 1	58.615	27.117	1.33702	0.775086	43.8401	34.9858	0.157884
Rep 1	40.027	5.613	0.913022	0.160436	43.8401	34.9858	0.283193
Rep 1	20.628	4.289	0.470528	0.122593	43.8401	34.9858	0.0605295
Rep 1	4.875	7.201	0.1112	0.205826	43.8401	34.9858	0.00447711
Rep 1	19.768	55.613	0.450911	1.58959	43.8401	34.9858	0.648292
Rep 1	9.325	47	0.212705	1.3434	43.8401	34.9858	0.639238
Rep 1	18.3	67.646	0.417426	1.93353	43.8401	34.9858	1.14928
Rep 1	4.52	40.727	0.103102	1.1641	43.8401	34.9858	0.562859
Rep 1	5.551	26.693	0.126619	0.762966	43.8401	34.9858	0.202469
Rep 1	13.828	60.2	0.315419	1.7207	43.8401	34.9858	0.987404
Rep 1	41.428	120.926	0.944979	3.45643	43.8401	34.9858	3.15369
	43.8401	34.9858
Rep2	80.22	79.686	1.66123	2.27363	48.2896	35.0479	0.187518
Rep2	48.918	29.04	1.01301	0.82858	48.2896	35.0479	0.0170079
Rep2	21.221	12.552	0.439453	0.358138	48.2896	35.0479	0.00330605
Rep2	27.707	8.071	0.573768	0.230285	48.2896	35.0479	0.0589903
Rep2	28.294	11.274	0.585924	0.321674	48.2896	35.0479	0.034914
Rep2	139.553	36.598	2.88992	1.04423	48.2896	35.0479	1.70329
Rep2	84.264	81.862	1.74497	2.33572	48.2896	35.0479	0.174489
Rep2	44.599	7.623	0.923574	0.217502	48.2896	35.0479	0.249269
Rep2	43.31	6.478	0.896881	0.184833	48.2896	35.0479	0.253506
Rep2	70.07	11.862	1.45104	0.338451	48.2896	35.0479	0.618925
Rep2	49.999	44.958	1.0354	1.28276	48.2896	35.0479	0.0305931
Rep2	28.239	33.497	0.584785	0.955748	48.2896	35.0479	0.0688071
Rep2	60.777	9.87	1.25859	0.281614	48.2896	35.0479	0.477245
Rep2	34.987	41.899	0.724525	1.19548	48.2896	35.0479	0.110898
Rep2	59.778	65.96	1.23791	1.88199	48.2896	35.0479	0.207424
Rep2	115.337	28.99	2.38845	0.827153	48.2896	35.0479	1.21882
Rep2	144.458	81.942	2.99149	2.338	48.2896	35.0479	0.213528
Rep2	22.762	24.874	0.471365	0.709714	48.2896	35.0479	0.0284052
Rep2	52.634	10.468	1.08997	0.298677	48.2896	35.0479	0.313069
Rep2	60.69	46.708	1.25679	1.33269	48.2896	35.0479	0.00288014
Rep2	31.162	19.784	0.645315	0.564484	48.2896	35.0479	0.00326683
Rep2	39.208	5.392	0.811935	0.153846	48.2896	35.0479	0.21654
Rep2	45.782	6.789	0.948072	0.193706	48.2896	35.0479	0.284534
Rep2	63.472	5.829	1.3144	0.166315	48.2896	35.0479	0.659054
Rep2	38.845	5.333	0.804418	0.152163	48.2896	35.0479	0.212718
Rep2	26.365	4.792	0.545977	0.136727	48.2896	35.0479	0.0837428
Rep2	70.796	21.362	1.46607	0.609508	48.2896	35.0479	0.366851
Rep2	63.371	21.346	1.31231	0.609052	48.2896	35.0479	0.247288
Rep2	32.683	10.722	0.676813	0.305924	48.2896	35.0479	0.0687792
Rep2	104.544	12.565	2.16494	0.358509	48.2896	35.0479	1.6316
Rep2	41.92	5.825	0.868096	0.166201	48.2896	35.0479	0.246328
Rep2	118.828	13.423	2.46074	0.38299	48.2896	35.0479	2.15852
Rep2	28.524	104.514	0.590686	2.98203	48.2896	35.0479	2.85926
Rep2	29.49	21.56	0.610691	0.615158	48.2896	35.0479	9.9765e-06
Rep2	25.16	61.687	0.521023	1.76008	48.2896	35.0479	0.767625
Rep2	16.837	10.299	0.348667	0.293855	48.2896	35.0479	0.00150221
Rep2	4.198	38.9	0.0869339	1.10991	48.2896	35.0479	0.523239
Rep2	15.14	36.569	0.313525	1.0434	48.2896	35.0479	0.266359
Rep2	4.967	27.191	0.102859	0.775823	48.2896	35.0479	0.226441
Rep2	16.609	98.613	0.343946	2.81366	48.2896	35.0479	3.04975
Rep2	66.426	55.718	1.37558	1.58977	48.2896	35.0479	0.0229386
Rep2	4.222	69.919	0.0874309	1.99495	48.2896	35.0479	1.81932
Rep2	4.255	28.481	0.0881143	0.81263	48.2896	35.0479	0.262462
Rep2	5.848	43.668	0.121103	1.24595	48.2896	35.0479	0.632642
Rep2	3.904	26.357	0.0808456	0.752027	48.2896	35.0479	0.225243
Rep2	88.854	92.181	1.84002	2.63014	48.2896	35.0479	0.312142
Rep2	84.845	89.793	1.757	2.56201	48.2896	35.0479	0.324014
Rep2	96.896	16.087	2.00656	0.459	48.2896	35.0479	1.19747
Rep2	46.342	10.124	0.959669	0.288862	48.2896	35.0479	0.224991
Rep2	59.091	12.743	1.22368	0.363588	48.2896	35.0479	0.369879
Rep2	29.903	40.271	0.619243	1.14903	48.2896	35.0479	0.140335
Rep2	21.07	27.433	0.436326	0.782728	48.2896	35.0479	0.0599972
Rep2	36.625	76.88	0.758445	2.19357	48.2896	35.0479	1.02979
Rep2	57.655	118.408	1.19394	3.37846	48.2896	35.0479	2.38606
Rep2	29.334	32.929	0.60746	0.939542	48.2896	35.0479	0.0551392
Rep2	18.575	58.842	0.384659	1.6789	48.2896	35.0479	0.837532
Rep2	26.118	15.602	0.540862	0.445162	48.2896	35.0479	0.00457926
Rep2	14.171	30.211	0.293459	0.861991	48.2896	35.0479	0.161615
Rep2	13.061	45.188	0.270472	1.28932	48.2896	35.0479	0.519025
Rep2	61.541	66.224	1.27442	1.88953	48.2896	35.0479	0.189181
Rep2	131.179	19.418	2.71651	0.554041	48.2896	35.0479	2.33813
Rep2	82.247	32.293	1.7032	0.921396	48.2896	35.0479	0.305612
Rep2	55.392	5.544	1.14708	0.158183	48.2896	35.0479	0.488958
Rep2	49.632	51.418	1.0278	1.46708	48.2896	35.0479	0.0964823
Rep2	30.837	4.912	0.638585	0.140151	48.2896	35.0479	0.124218
Rep2	33.371	35.812	0.69106	1.0218	48.2896	35.0479	0.0546947
	48.2896	35.0479
Rep3	10.185	73.356	0.226799	2.0227	44.9076	36.2664	1.61263
Rep3	8.454	47.019	0.188253	1.29649	44.9076	36.2664	0.614094
Rep3	3.468	30.843	0.0772253	0.850457	44.9076	36.2664	0.298944
Rep3	3.906	50.502	0.0869786	1.39253	44.9076	36.2664	0.852231
Rep3	40.629	32.166	0.904725	0.886937	44.9076	36.2664	0.000158205
Rep3	33.489	14.826	0.745732	0.408808	44.9076	36.2664	0.0567587
Rep3	8.04	40.633	0.179034	1.1204	44.9076	36.2664	0.443088
Rep3	93.847	21.016	2.08978	0.57949	44.9076	36.2664	1.14049
Rep3	29.215	10.012	0.650558	0.276068	44.9076	36.2664	0.0701214
Rep3	30.524	3.429	0.679707	0.0945504	44.9076	36.2664	0.171204
Rep3	47.955	7.607	1.06786	0.209753	44.9076	36.2664	0.368173
Rep3	27.267	5.065	0.60718	0.139661	44.9076	36.2664	0.109287
Rep3	34.033	3.405	0.757845	0.0938886	44.9076	36.2664	0.220419
Rep3	105.289	15.472	2.34457	0.426621	44.9076	36.2664	1.83927
Rep3	20.94	35.005	0.466291	0.965219	44.9076	36.2664	0.124464
Rep3	15.567	54.155	0.346645	1.49326	44.9076	36.2664	0.657358
Rep3	30.056	50.25	0.669286	1.38558	44.9076	36.2664	0.256539
Rep3	10.251	24.489	0.228269	0.675253	44.9076	36.2664	0.0998976
Rep3	30.086	29.844	0.669954	0.822911	44.9076	36.2664	0.0116979
Rep3	31.96	18.174	0.711684	0.501125	44.9076	36.2664	0.0221675
Rep3	22.399	29.542	0.49878	0.814583	44.9076	36.2664	0.0498659
Rep3	87.085	67.927	1.9392	1.873	44.9076	36.2664	0.00219146
Rep3	32.927	19.559	0.733217	0.539315	44.9076	36.2664	0.018799
Rep3	12.979	6.716	0.289016	0.185185	44.9076	36.2664	0.00539039
Rep3	14.653	11.282	0.326292	0.311087	44.9076	36.2664	0.000115603
Rep3	24.711	3.52	0.550263	0.0970596	44.9076	36.2664	0.102697
Rep3	26.594	10.284	0.592194	0.283568	44.9076	36.2664	0.0476249
Rep3	56.215	15.04	1.25179	0.414709	44.9076	36.2664	0.350355
Rep3	34.761	85.498	0.774056	2.3575	44.9076	36.2664	1.25365
Rep3	32.072	71.305	0.714178	1.96615	44.9076	36.2664	0.783711
Rep3	5.161	56.489	0.114925	1.55761	44.9076	36.2664	1.04067
Rep3	10.169	74.253	0.226443	2.04743	44.9076	36.2664	1.658
Rep3	4.379	26.802	0.0975114	0.739031	44.9076	36.2664	0.205774
Rep3	8.423	46.732	0.187563	1.28858	44.9076	36.2664	0.606115
Rep3	7.045	32.457	0.156878	0.894961	44.9076	36.2664	0.272383
Rep3	191.273	99.587	4.25926	2.74599	44.9076	36.2664	1.145
Rep3	208.077	31.071	4.63345	0.856744	44.9076	36.2664	7.13175
Rep3	162.18	10.326	3.61142	0.284726	44.9076	36.2664	5.53344
Rep3	136.888	111.966	3.04822	3.08732	44.9076	36.2664	0.000764612
Rep3	49.853	10.722	1.11012	0.295646	44.9076	36.2664	0.331688
Rep3	220.089	43.912	4.90093	1.21082	44.9076	36.2664	6.80847
Rep3	41.271	12.494	0.919021	0.344506	44.9076	36.2664	0.165033
Rep3	92.261	8.913	2.05446	0.245765	44.9076	36.2664	1.6357
Rep3	85.848	16.503	1.91166	0.455049	44.9076	36.2664	1.06086
Rep3	73.508	5.416	1.63687	0.149339	44.9076	36.2664	1.10638
Rep3	36.175	10.08	0.805543	0.277943	44.9076	36.2664	0.139181
Rep3	37.875	8.439	0.843399	0.232695	44.9076	36.2664	0.18648
Rep3	38.223	8.568	0.851148	0.236252	44.9076	36.2664	0.189049
Rep3	28.2	63.034	0.627956	1.73808	44.9076	36.2664	0.616191
Rep3	44.956	92.348	1.00108	2.54638	44.9076	36.2664	1.19398
Rep3	17.01	38.735	0.378778	1.06807	44.9076	36.2664	0.237561
Rep3	32.084	18.255	0.714445	0.503359	44.9076	36.2664	0.0222788
Rep3	56.829	80.66	1.26547	2.2241	44.9076	36.2664	0.459488
Rep3	15.941	30.328	0.354973	0.836256	44.9076	36.2664	0.115817
Rep3	40.646	57.816	0.905103	1.5942	44.9076	36.2664	0.237429
Rep3	101.964	100.761	2.27053	2.77836	44.9076	36.2664	0.128944
Rep3	42.748	13.916	0.951911	0.383716	44.9076	36.2664	0.161422
Rep3	3.303	22.651	0.0735511	0.624573	44.9076	36.2664	0.151812
Rep3	3.584	21.339	0.0798084	0.588396	44.9076	36.2664	0.129331
Rep3	44.852	11.457	0.998762	0.315912	44.9076	36.2664	0.233142
Rep3	16.96	13.995	0.377665	0.385894	44.9076	36.2664	3.3866e-05
Rep3	16.626	23.405	0.370227	0.645363	44.9076	36.2664	0.03785
Rep3	86.329	82.661	1.92237	2.27927	44.9076	36.2664	0.0636897
Rep3	51.259	64.768	1.14143	1.7859	44.9076	36.2664	0.207666
Rep3	3.469	17.811	0.0772475	0.491116	44.9076	36.2664	0.0856435
Rep3	15.022	30	0.334509	0.827212	44.9076	36.2664	0.121378
Rep3	5.44	62.026	0.121138	1.71029	44.9076	36.2664	1.2627
Rep3	85.087	55.543	1.89471	1.53153	44.9076	36.2664	0.0659518
Rep3	18.059	98.201	0.402137	2.70777	44.9076	36.2664	2.65797
	44.9076	36.2664

## Sheet: set-25 RNAi
	GFP	mCherry	GFPnorm	Cherrynorm	GFPave	Cherryave	Noise
Rep1	53.686	57.756	0.852145	0.86569	63.001	66.7167	9.17233e-05
Rep1	80.011	82.733	1.27	1.24006	63.001	66.7167	0.000447981
Rep1	44.113	50.106	0.700195	0.751026	63.001	66.7168	0.00129186
Rep1	119.724	112.898	1.90035	1.6922	63.001	66.7168	0.0216637
Rep1	85.528	87.502	1.35757	1.31154	63.001	66.7168	0.00105898
Rep1	67.57	71.368	1.07252	1.06972	63.001	66.7168	3.93831e-06
Rep1	39.504	46.362	0.627038	0.694908	63.001	66.7168	0.00230318
Rep1	74.206	79.072	1.17785	1.18519	63.001	66.7168	2.69013e-05
Rep1	92.079	96.012	1.46155	1.4391	63.001	66.7168	0.000251994
Rep1	42.462	48.6	0.673989	0.728453	63.001	66.7168	0.00148313
Rep1	81.258	88.393	1.28979	1.3249	63.001	66.7168	0.000616367
Rep1	81.114	86.778	1.2875	1.30069	63.001	66.7168	8.69772e-05
Rep1	59.619	80.428	0.946319	1.20551	63.001	66.7168	0.0335912
Rep1	40.053	45.066	0.635752	0.675483	63.001	66.7168	0.00078926
Rep1	76.129	85.236	1.20838	1.27758	63.001	66.7168	0.00239448
Rep1	78.162	84.183	1.24065	1.2618	63.001	66.7168	0.000223657
Rep1	35.169	38.722	0.558229	0.580394	63.001	66.7168	0.000245635
Rep1	84.066	87.203	1.33436	1.30706	63.001	66.7168	0.000372564
Rep1	48.604	54.598	0.77148	0.818355	63.001	66.7168	0.00109864
Rep1	56.334	62.502	0.894176	0.936826	63.001	66.7168	0.000909499
Rep1	70.472	74.593	1.11859	1.11806	63.001	66.7168	1.40778e-07
Rep1	97.569	107.808	1.54869	1.61591	63.001	66.7168	0.00225899
Rep1	66.703	78.881	1.05876	1.18233	63.001	66.7168	0.00763422
Rep1	20.394	27.787	0.323709	0.416492	63.001	66.7168	0.00430433
Rep1	19.164	24.451	0.304186	0.36649	63.001	66.7168	0.00194089
Rep1	70.597	75.397	1.12057	1.13011	63.001	66.7168	4.54699e-05
Rep1	65.68	72.019	1.04252	1.07947	63.001	66.7168	0.000682676
Rep1	69.075	72.868	1.09641	1.0922	63.001	66.7168	8.87021e-06
Rep1	75.416	80.678	1.19706	1.20926	63.001	66.7168	7.4431e-05
Rep1	99.489	101.137	1.57917	1.51592	63.001	66.7168	0.00200026
Rep1	64.254	65.013	1.01989	0.974463	63.001	66.7168	0.00103176
Rep1	49.489	45.647	0.785527	0.684191	63.001	66.7168	0.00513453
Rep1	101.783	42.89	1.61558	0.642867	63.001	66.7168	0.473083
Rep1	43.322	50.194	0.68764	0.752345	63.001	66.7168	0.00209335
Rep1	66.981	78.595	1.06317	1.17804	63.001	66.7168	0.00659712
Rep1	74.583	87.52	1.18384	1.31181	63.001	66.7168	0.00818891
Rep1	30.24	35.882	0.479992	0.537826	63.001	66.7168	0.00167235
Rep1	98.557	96.474	1.56437	1.44602	63.001	66.7168	0.00700321
Rep1	64.667	67.38	1.02644	1.00994	63.001	66.7168	0.000136174
Rep1	101.434	99.755	1.61004	1.4952	63.001	66.7168	0.00659372
Rep1	70.804	76.998	1.12386	1.1541	63.001	66.7168	0.000457457
Rep1	67.036	79.255	1.06405	1.18793	63.001	66.7168	0.00767384
Rep1	48.421	56.573	0.768575	0.847958	63.001	66.7168	0.00315081
Rep1	37.875	44.677	0.601181	0.669652	63.001	66.7168	0.00234413
Rep1	39.566	46.157	0.628022	0.691835	63.001	66.7168	0.00203607
Rep1	37.988	42.497	0.602975	0.636976	63.001	66.7168	0.00057806
Rep1	90.724	89.303	1.44004	1.33854	63.001	66.7168	0.00515128
Rep1	58.278	66.527	0.925033	0.997156	63.001	66.7168	0.00260084
Rep1	50.934	62.975	0.808464	0.943916	63.001	66.7168	0.00917367
Rep1	31.558	32.838	0.500913	0.4922	63.001	66.7168	3.79544e-05
Rep1	28.987	33.019	0.460104	0.494913	63.001	66.7168	0.000605843
Rep1	75.629	78.531	1.20044	1.17708	63.001	66.7168	0.000272864
Rep1	58.347	58.77	0.926128	0.880888	63.001	66.7168	0.00102334
Rep1	82.443	76.853	1.3086	1.15193	63.001	66.7168	0.0122726
Rep1	125.765	128.737	1.99624	1.92961	63.001	66.7168	0.00221999
Rep1	63.783	71.141	1.01241	1.06631	63.001	66.7168	0.00145267
Rep1	19.464	22.842	0.308948	0.342373	63.001	66.7168	0.000558623
Rep1	35.115	40.928	0.557372	0.613459	63.001	66.7168	0.00157287
Rep1	78.249	82.685	1.24203	1.23934	63.001	66.7168	3.6026e-06
Rep1	18.807	22.395	0.298519	0.335673	63.001	66.7168	0.000690198
Rep1	38.761	43.015	0.615244	0.644741	63.001	66.7168	0.000435016
Rep1	106.409	101.198	1.68901	1.51683	63.001	66.7168	0.0148221
Rep1	65.075	69.255	1.03292	1.03805	63.001	66.7168	1.31319e-05
Rep1	52.896	54.539	0.839606	0.817471	63.001	66.7168	0.00024498
Rep1	25.537	31.007	0.405343	0.464756	63.001	66.7168	0.00176495
Rep1	40.309	53.677	0.639815	0.804551	63.001	66.7168	0.0135688
Rep1	94.206	87.94	1.49531	1.31811	63.001	66.7168	0.0157
Rep1	51.841	51.92	0.82286	0.778215	63.001	66.7168	0.000996578
	63.001	66.7167
Rep2	80.22	79.686	1.66123	2.27363	48.2896	35.0479	0.187518
Rep2	48.918	29.04	1.01301	0.82858	48.2896	35.0479	0.0170079
Rep2	21.221	12.552	0.439453	0.358138	48.2896	35.0479	0.00330605
Rep2	27.707	8.071	0.573768	0.230285	48.2896	35.0479	0.0589903
Rep2	28.294	11.274	0.585924	0.321674	48.2896	35.0479	0.034914
Rep2	139.553	36.598	2.88992	1.04423	48.2896	35.0479	1.70329
Rep2	84.264	81.862	1.74497	2.33572	48.2896	35.0479	0.174489
Rep2	44.599	7.623	0.923574	0.217502	48.2896	35.0479	0.249269
Rep2	43.31	6.478	0.896881	0.184833	48.2896	35.0479	0.253506
Rep2	70.07	11.862	1.45104	0.338451	48.2896	35.0479	0.618925
Rep2	49.999	44.958	1.0354	1.28276	48.2896	35.0479	0.0305931
Rep2	28.239	33.497	0.584785	0.955748	48.2896	35.0479	0.0688071
Rep2	60.777	9.87	1.25859	0.281614	48.2896	35.0479	0.477245
Rep2	34.987	41.899	0.724525	1.19548	48.2896	35.0479	0.110898
Rep2	59.778	65.96	1.23791	1.88199	48.2896	35.0479	0.207424
Rep2	115.337	28.99	2.38845	0.827153	48.2896	35.0479	1.21882
Rep2	144.458	81.942	2.99149	2.338	48.2896	35.0479	0.213528
Rep2	22.762	24.874	0.471365	0.709714	48.2896	35.0479	0.0284052
Rep2	52.634	10.468	1.08997	0.298677	48.2896	35.0479	0.313069
Rep2	60.69	46.708	1.25679	1.33269	48.2896	35.0479	0.00288014
Rep2	31.162	19.784	0.645315	0.564484	48.2896	35.0479	0.00326683
Rep2	39.208	5.392	0.811935	0.153846	48.2896	35.0479	0.21654
Rep2	45.782	6.789	0.948072	0.193706	48.2896	35.0479	0.284534
Rep2	63.472	5.829	1.3144	0.166315	48.2896	35.0479	0.659054
Rep2	38.845	5.333	0.804418	0.152163	48.2896	35.0479	0.212718
Rep2	26.365	4.792	0.545977	0.136727	48.2896	35.0479	0.0837428
Rep2	70.796	21.362	1.46607	0.609508	48.2896	35.0479	0.366851
Rep2	63.371	21.346	1.31231	0.609052	48.2896	35.0479	0.247288
Rep2	32.683	10.722	0.676813	0.305924	48.2896	35.0479	0.0687792
Rep2	104.544	12.565	2.16494	0.358509	48.2896	35.0479	1.6316
Rep2	41.92	5.825	0.868096	0.166201	48.2896	35.0479	0.246328
Rep2	118.828	13.423	2.46074	0.38299	48.2896	35.0479	2.15852
Rep2	28.524	104.514	0.590686	2.98203	48.2896	35.0479	2.85926
Rep2	29.49	21.56	0.610691	0.615158	48.2896	35.0479	9.97651e-06
Rep2	25.16	61.687	0.521023	1.76008	48.2896	35.0479	0.767625
Rep2	16.837	10.299	0.348667	0.293855	48.2896	35.0479	0.00150221
Rep2	4.198	38.9	0.0869339	1.10991	48.2896	35.0479	0.523239
Rep2	15.14	36.569	0.313525	1.0434	48.2896	35.0479	0.266359
Rep2	4.967	27.191	0.102859	0.775823	48.2896	35.0479	0.226441
Rep2	16.609	98.613	0.343946	2.81366	48.2896	35.0479	3.04975
Rep2	66.426	55.718	1.37558	1.58977	48.2896	35.0479	0.0229386
Rep2	4.222	69.919	0.0874309	1.99495	48.2896	35.0479	1.81932
Rep2	4.255	28.481	0.0881143	0.81263	48.2896	35.0479	0.262462
Rep2	5.848	43.668	0.121103	1.24595	48.2896	35.0479	0.632642
Rep2	3.904	26.357	0.0808456	0.752027	48.2896	35.0479	0.225243
Rep2	88.854	92.181	1.84002	2.63014	48.2896	35.0479	0.312142
Rep2	84.845	89.793	1.757	2.56201	48.2896	35.0479	0.324014
Rep2	96.896	16.087	2.00656	0.459	48.2896	35.0479	1.19747
Rep2	46.342	10.124	0.959669	0.288862	48.2896	35.0479	0.224991
Rep2	59.091	12.743	1.22368	0.363588	48.2896	35.0479	0.369879
Rep2	29.903	40.271	0.619243	1.14903	48.2896	35.0479	0.140335
Rep2	21.07	27.433	0.436326	0.782728	48.2896	35.0479	0.0599972
Rep2	36.625	76.88	0.758445	2.19357	48.2896	35.0479	1.02979
Rep2	57.655	118.408	1.19394	3.37846	48.2896	35.0479	2.38606
Rep2	29.334	32.929	0.60746	0.939542	48.2896	35.0479	0.0551392
Rep2	18.575	58.842	0.384659	1.6789	48.2896	35.0479	0.837532
Rep2	26.118	15.602	0.540862	0.445162	48.2896	35.0479	0.00457926
Rep2	14.171	30.211	0.293459	0.861991	48.2896	35.0479	0.161615
Rep2	13.061	45.188	0.270472	1.28932	48.2896	35.0479	0.519025
Rep2	61.541	66.224	1.27442	1.88953	48.2896	35.0479	0.189181
Rep2	131.179	19.418	2.71651	0.554041	48.2896	35.0479	2.33813
Rep2	82.247	32.293	1.7032	0.921396	48.2896	35.0479	0.305612
Rep2	55.392	5.544	1.14708	0.158183	48.2896	35.0479	0.488958
Rep2	49.632	51.418	1.0278	1.46708	48.2896	35.0479	0.0964823
Rep2	30.837	4.912	0.638585	0.140151	48.2896	35.0479	0.124218
Rep2	33.371	35.812	0.69106	1.0218	48.2896	35.0479	0.0546947
	48.2896	35.0479
Rep3	58.196	68.178	1.01482	1.11273	57.3462	61.2709	0.00479331
Rep3	76.716	84.366	1.33777	1.37693	57.3462	61.2709	0.00076691
Rep3	26.011	30.253	0.453579	0.493758	57.3462	61.2709	0.000807191
Rep3	50.538	56.946	0.881279	0.929413	57.3462	61.2709	0.00115844
Rep3	73.821	76.548	1.28729	1.24934	57.3462	61.2709	0.000720115
Rep3	63.227	66.338	1.10255	1.0827	57.3462	61.2709	0.000197005
Rep3	73.184	76.222	1.27618	1.24402	57.3462	61.2709	0.00051723
Rep3	69.856	71.901	1.21815	1.17349	57.3462	61.2709	0.000996918
Rep3	63.957	65.606	1.11528	1.07075	57.3462	61.2709	0.000991297
Rep3	16.656	21.114	0.290447	0.344601	57.3462	61.2709	0.00146634
Rep3	37.772	42.185	0.658666	0.6885	57.3462	61.2709	0.000445013
Rep3	64.048	65.391	1.11687	1.06724	57.3462	61.2709	0.00123118
Rep3	33.816	38.387	0.589682	0.626513	57.3462	61.2709	0.000678255
Rep3	64.629	71.57	1.127	1.16809	57.3462	61.2709	0.000844341
Rep3	65.85	74.225	1.14829	1.21142	57.3462	61.2709	0.00199295
Rep3	47.476	57.343	0.827884	0.935893	57.3462	61.2709	0.00583292
Rep3	48.318	58.157	0.842567	0.949178	57.3462	61.2709	0.00568295
Rep3	69.234	73.961	1.2073	1.20711	57.3462	61.2709	1.70747e-08
Rep3	61.614	66.186	1.07442	1.08022	57.3462	61.2709	1.68023e-05
Rep3	56.362	59.672	0.982838	0.973904	57.3462	61.2709	3.9905e-05
Rep3	113.511	103.46	1.9794	1.68857	57.3462	61.2709	0.042292
Rep3	44.058	48.107	0.768281	0.785152	57.3462	61.2709	0.000142316
Rep3	72.58	76.569	1.26565	1.24968	57.3462	61.2709	0.000127475
Rep3	21.389	23.574	0.37298	0.38475	57.3462	61.2709	6.92654e-05
Rep3	18.643	21.444	0.325096	0.349987	57.3462	61.2709	0.000309778
Rep3	67.243	69.15	1.17258	1.12859	57.3462	61.2709	0.000967383
Rep3	42.478	44.393	0.740729	0.724536	57.3462	61.2709	0.000131107
Rep3	127.499	112.266	2.22332	1.83229	57.3462	61.2709	0.0764533
Rep3	59.643	63.445	1.04005	1.03548	57.3462	61.2709	1.0436e-05
Rep3	70.878	81.852	1.23597	1.3359	57.3462	61.2709	0.00499359
Rep3	25.624	30.611	0.44683	0.499601	57.3462	61.2709	0.00139238
Rep3	35.261	41.472	0.61488	0.676863	57.3462	61.2709	0.00192096
Rep3	34.507	38.186	0.601732	0.623232	57.3462	61.2709	0.00023114
Rep3	40.39	42.893	0.704319	0.700055	57.3462	61.2709	9.09098e-06
Rep3	43.18	45.768	0.752971	0.746978	57.3462	61.2709	1.7959e-05
Rep3	65.862	70.555	1.1485	1.15153	57.3462	61.2709	4.58075e-06
Rep3	124.723	130.616	2.17491	2.13178	57.3462	61.2709	0.000930333
Rep3	33.787	40.138	0.589176	0.655091	57.3462	61.2709	0.00217236
Rep3	57.675	63.41	1.00573	1.03491	57.3462	61.2709	0.00042568
Rep3	51.765	64.391	0.902676	1.05092	57.3462	61.2709	0.0109886
Rep3	53.4	62.868	0.931187	1.02607	57.3462	61.2709	0.00450105
Rep3	60.415	67.347	1.05351	1.09917	57.3462	61.2709	0.00104213
Rep3	85.654	95.813	1.49363	1.56376	57.3462	61.2709	0.00245908
Rep3	51.056	53.894	0.890312	0.879602	57.3462	61.2709	5.7356e-05
Rep3	46.19	51.178	0.805459	0.835274	57.3462	61.2709	0.000444467
Rep3	45.778	54.875	0.798275	0.895613	57.3462	61.2709	0.00473735
Rep3	44.982	49.938	0.784394	0.815036	57.3462	61.2709	0.000469468
Rep3	55.264	58.135	0.963691	0.948819	57.3462	61.2709	0.00011059
Rep3	63.5	66.388	1.10731	1.08352	57.3462	61.2709	0.000283082
Rep3	114.462	122.857	1.99598	2.00514	57.3462	61.2709	4.19626e-05
Rep3	74.794	79.259	1.30425	1.29358	57.3462	61.2709	5.69391e-05
Rep3	102.849	97.156	1.79348	1.58568	57.3462	61.2709	0.0215898
Rep3	32.247	37.49	0.562322	0.611873	57.3462	61.2709	0.00122766
Rep3	33.824	37.243	0.589821	0.607842	57.3462	61.2709	0.000162363
Rep3	22.225	28.872	0.387559	0.471219	57.3462	61.2709	0.00349952
Rep3	44.663	51.672	0.778831	0.843337	57.3462	61.2709	0.00208047
Rep3	122.593	120.813	2.13777	1.97178	57.3462	61.2709	0.0137758
Rep3	27.243	30.338	0.475062	0.495145	57.3462	61.2709	0.000201665
Rep3	143.56	123.745	2.50339	2.01964	57.3462	61.2709	0.11701
Rep3	35.655	42.753	0.62175	0.69777	57.3462	61.2709	0.0028895
Rep3	59.357	65.09	1.03506	1.06233	57.3462	61.2709	0.000371735
Rep3	24.365	29.257	0.424876	0.477502	57.3462	61.2709	0.00138478
Rep3	22.285	25.534	0.388605	0.416739	57.3462	61.2709	0.000395777
Rep3	129.006	129.506	2.2496	2.11366	57.3462	61.2709	0.00923964
Rep3	21.15	24.625	0.368813	0.401904	57.3462	61.2709	0.000547504
Rep3	79.541	77.455	1.38703	1.26414	57.3462	61.2709	0.00755127
Rep3	26.507	33.947	0.462228	0.554048	57.3462	61.2709	0.00421544
Rep3	27.409	32.819	0.477957	0.535638	57.3462	61.2709	0.00166353
Rep3	39.366	42.187	0.686463	0.688532	57.3462	61.2709	2.14211e-06
Rep3	52.915	59.06	0.922729	0.963916	57.3462	61.2709	0.000848166
	57.3462	61.2709

## Sheet: lin61 RNAi
	GFP	mCherry	GFPnorm	Cherrynorm	GFPave	Cherryave	Noise
Rep1	93.549	91.253	1.21267	1.16908	77.1429	78.0553	0.000950012
Rep1	112.412	99.748	1.45719	1.27791	77.1429	78.0553	0.01607
Rep1	40.375	48.838	0.523379	0.625685	77.1429	78.0553	0.00523323
Rep1	26.598	32.329	0.344789	0.414181	77.1429	78.0553	0.00240765
Rep1	34.251	38.799	0.443994	0.497071	77.1429	78.0553	0.00140857
Rep1	45.435	49.746	0.588972	0.637318	77.1429	78.0553	0.00116867
Rep1	30.355	43.392	0.39349	0.555914	77.1429	78.0553	0.0131907
Rep1	138.518	139.752	1.7956	1.79042	77.1429	78.0553	1.34081e-05
Rep1	119.639	124.235	1.55087	1.59163	77.1429	78.0553	0.000830448
Rep1	40.746	45.247	0.528188	0.579679	77.1429	78.0553	0.00132564
Rep1	138.274	128.972	1.79244	1.65232	77.1429	78.0553	0.00981719
Rep1	87.624	84.927	1.13587	1.08804	77.1429	78.0553	0.0011438
Rep1	49.141	51.48	0.637012	0.659533	77.1429	78.0553	0.000253581
Rep1	67.352	74.566	0.873081	0.955297	77.1429	78.0553	0.0033798
Rep1	96.239	106.009	1.24754	1.35813	77.1429	78.0553	0.00611462
Rep1	79.524	91.157	1.03087	1.16785	77.1429	78.0553	0.00938261
Rep1	26.143	27.999	0.33889	0.358707	77.1429	78.0553	0.000196355
Rep1	24.563	30.54	0.318409	0.391261	77.1429	78.0553	0.00265372
Rep1	59.552	64.698	0.77197	0.828874	77.1429	78.0553	0.00161906
Rep1	31.201	36.646	0.404457	0.469488	77.1429	78.0553	0.0021145
Rep1	37.075	43.161	0.480601	0.552954	77.1429	78.0553	0.00261747
Rep1	95.738	101.14	1.24105	1.29575	77.1429	78.0553	0.00149613
Rep1	114.911	122.29	1.48959	1.56671	77.1429	78.0553	0.00297411
Rep1	98.42	99.421	1.27581	1.27373	77.1429	78.0553	2.17987e-06
Rep1	30.59	34.394	0.396537	0.440636	77.1429	78.0553	0.000972397
Rep1	75.047	76.416	0.972831	0.978999	77.1429	78.0553	1.90221e-05
Rep1	73.331	74.773	0.950586	0.957949	77.1429	78.0553	2.71086e-05
Rep1	78.771	80.363	1.0211	1.02957	77.1429	78.0553	3.57918e-05
Rep1	165.065	155.681	2.13973	1.9945	77.1429	78.0553	0.0105462
Rep1	76.943	80.636	0.997408	1.03306	77.1429	78.0553	0.000635622
Rep1	67.983	76.273	0.88126	0.977167	77.1429	78.0553	0.004599
Rep1	45.972	53.614	0.595933	0.686872	77.1429	78.0553	0.00413499
Rep1	160.161	145.955	2.07616	1.86989	77.1429	78.0553	0.0212729
Rep1	103.437	103.391	1.34085	1.32459	77.1429	78.0553	0.000132222
Rep1	45.806	52.078	0.593781	0.667194	77.1429	78.0553	0.00269473
Rep1	44.32	49.355	0.574518	0.632308	77.1429	78.0553	0.00166986
Rep1	78.52	78.769	1.01785	1.00914	77.1429	78.0553	3.79061e-05
Rep1	59.733	65.135	0.774316	0.834473	77.1429	78.0553	0.00180942
Rep1	33.404	36.893	0.433014	0.472652	77.1429	78.0553	0.000785579
Rep1	102.236	98.546	1.32528	1.26252	77.1429	78.0553	0.0019697
Rep1	86.036	89.187	1.11528	1.14261	77.1429	78.0553	0.000373545
Rep1	94.175	90.721	1.22079	1.16227	77.1429	78.0553	0.00171228
Rep1	99.627	90.328	1.29146	1.15723	77.1429	78.0553	0.00900867
Rep1	76.57	68.948	0.992573	0.883323	77.1429	78.0553	0.00596782
Rep1	55.952	50.824	0.725303	0.651128	77.1429	78.0553	0.00275094
Rep1	46.747	51.26	0.605979	0.656714	77.1429	78.0553	0.00128702
Rep1	34.131	39.447	0.442438	0.505373	77.1429	78.0553	0.00198036
Rep1	40.801	43.572	0.528901	0.55822	77.1429	78.0553	0.000429786
Rep1	124.813	112.525	1.61794	1.44161	77.1429	78.0553	0.0155476
Rep1	111.416	114.692	1.44428	1.46937	77.1429	78.0553	0.000314727
Rep1	96.375	103.097	1.2493	1.32082	77.1429	78.0553	0.00255727
Rep1	87.71	90.611	1.13698	1.16086	77.1429	78.0553	0.000285043
Rep1	58.501	66.691	0.758346	0.854407	77.1429	78.0553	0.00461393
Rep1	97.032	93.058	1.25782	1.19221	77.1429	78.0553	0.00215264
Rep1	81.505	79.082	1.05655	1.01315	77.1429	78.0553	0.000941409
Rep1	157.6	125.396	2.04296	1.6065	77.1429	78.0553	0.095248
Rep1	146.962	147.326	1.90506	1.88746	77.1429	78.0553	0.000154947
Rep1	116.892	115.041	1.51527	1.47384	77.1429	78.0553	0.000858016
Rep1	42.569	45.559	0.55182	0.583676	77.1429	78.0553	0.000507412
Rep1	38.621	43.042	0.500642	0.55143	77.1429	78.0553	0.00128969
Rep1	44.952	45.552	0.582711	0.583586	77.1429	78.0553	3.83596e-07
Rep1	72.582	72.277	0.940877	0.925972	77.1429	78.0553	0.000111077
Rep1	71.479	74.283	0.926579	0.951672	77.1429	78.0553	0.00031483
Rep1	128.675	133.794	1.66801	1.71409	77.1429	78.0553	0.00106193
Rep1	120.637	123.817	1.56381	1.58627	77.1429	78.0553	0.000252268
Rep1	46.821	49.739	0.606938	0.637228	77.1429	78.0553	0.00045873
Rep1	33.366	40.474	0.432522	0.51853	77.1429	78.0553	0.0036987
Rep1	97.315	81.951	1.26149	1.04991	77.1429	78.0553	0.022383
Rep1	78.132	70.85	1.01282	0.90769	77.1429	78.0553	0.00552628
Rep1	83.057	72.108	1.07666	0.923807	77.1429	78.0553	0.0116826
	77.1429	78.0553
Rep2	140.682	136.512	1.74538	1.66454	80.6023	82.0121	0.00326823
Rep2	153.785	143.093	1.90795	1.74478	80.6023	82.0121	0.0133118
Rep2	41.319	46.355	0.512628	0.565222	80.6023	82.0121	0.00138305
Rep2	71.659	78.927	0.889044	0.962383	80.6023	82.0121	0.0026893
Rep2	53.479	54.258	0.663492	0.661586	80.6023	82.0121	1.8173e-06
Rep2	68	69.258	0.843648	0.844485	80.6023	82.0121	3.50581e-07
Rep2	127.023	121.834	1.57592	1.48556	80.6023	82.0121	0.0040825
Rep2	106.369	113.358	1.31968	1.38221	80.6023	82.0121	0.00195529
Rep2	101.129	110.127	1.25467	1.34281	80.6023	82.0121	0.00388508
Rep2	68.221	78.801	0.84639	0.960846	80.6023	82.0121	0.00655014
Rep2	37.257	45.135	0.462232	0.550346	80.6023	82.0121	0.003882
Rep2	87.429	84.769	1.0847	1.03362	80.6023	82.0121	0.00130456
Rep2	66.953	68.724	0.830658	0.837974	80.6023	82.0121	2.67606e-05
Rep2	150.637	138.577	1.86889	1.68971	80.6023	82.0121	0.0160522
Rep2	126.885	123.375	1.57421	1.50435	80.6023	82.0121	0.0024401
Rep2	90.302	77.193	1.12034	0.941239	80.6023	82.0121	0.0160385
Rep2	38.856	46.97	0.48207	0.572721	80.6023	82.0121	0.00410872
Rep2	34.572	39.455	0.428921	0.481088	80.6023	82.0121	0.0013607
Rep2	31.579	35.008	0.391788	0.426864	80.6023	82.0121	0.000615173
Rep2	61.379	67.28	0.761504	0.820367	80.6023	82.0121	0.00173243
Rep2	59.001	65.724	0.732001	0.801394	80.6023	82.0121	0.0024077
Rep2	164.734	155.686	2.04379	1.89833	80.6023	82.0121	0.0105788
Rep2	103.642	106.178	1.28584	1.29466	80.6023	82.0121	3.88902e-05
Rep2	95.162	95.047	1.18064	1.15894	80.6023	82.0121	0.000235374
Rep2	68.78	70.503	0.853325	0.859666	80.6023	82.0121	2.01036e-05
Rep2	69.73	67.426	0.865111	0.822147	80.6023	82.0121	0.000922962
Rep2	58.16	63.487	0.721567	0.774118	80.6023	82.0121	0.00138078
Rep2	72.659	76.286	0.90145	0.93018	80.6023	82.0121	0.000412699
Rep2	122.883	124.392	1.52456	1.51675	80.6023	82.0121	3.04716e-05
Rep2	86.419	95.589	1.07217	1.16555	80.6023	82.0121	0.00436018
Rep2	60.997	62.143	0.756765	0.75773	80.6023	82.0121	4.65786e-07
Rep2	44.779	47.167	0.555555	0.575123	80.6023	82.0121	0.000191453
Rep2	42.91	52.193	0.532367	0.636406	80.6023	82.0121	0.00541211
Rep2	72.049	81.756	0.893882	0.996878	80.6023	82.0121	0.00530401
Rep2	56.862	65.336	0.705463	0.796663	80.6023	82.0121	0.00415869
Rep2	165.064	157.27	2.04788	1.91764	80.6023	82.0121	0.00848081
Rep2	117.172	117.183	1.4537	1.42885	80.6023	82.0121	0.000308867
Rep2	55.149	56.361	0.684211	0.687228	80.6023	82.0121	4.55144e-06
Rep2	43.266	50.298	0.536783	0.6133	80.6023	82.0121	0.00292738
Rep2	54.751	58.128	0.679273	0.708774	80.6023	82.0121	0.000435141
Rep2	59.978	60.875	0.744122	0.742269	80.6023	82.0121	1.718e-06
Rep2	33.704	35.202	0.418152	0.429229	80.6023	82.0121	6.13589e-05
Rep2	160.995	149.385	1.9974	1.8215	80.6023	82.0121	0.0154702
Rep2	129.665	130.125	1.6087	1.58666	80.6023	82.0121	0.000242964
Rep2	156.272	139.956	1.9388	1.70653	80.6023	82.0121	0.0269754
Rep2	56.944	63.982	0.706481	0.780153	80.6023	82.0121	0.00271383
Rep2	61.152	60.831	0.758688	0.741732	80.6023	82.0121	0.000143744
Rep2	44.085	48.114	0.546944	0.58667	80.6023	82.0121	0.000789047
Rep2	80.554	84.166	0.9994	1.02626	80.6023	82.0121	0.000360814
Rep2	106.695	110.165	1.32372	1.34328	80.6023	82.0121	0.000191234
Rep2	74.049	80.721	0.918696	0.984258	80.6023	82.0121	0.00214919
Rep2	47.292	48.545	0.586732	0.591925	80.6023	82.0121	1.34817e-05
Rep2	57.524	63.444	0.713677	0.773593	80.6023	82.0121	0.00179501
Rep2	52.687	57.107	0.653666	0.696324	80.6023	82.0121	0.000909867
Rep2	29.557	31.045	0.366702	0.378542	80.6023	82.0121	7.0096e-05
Rep2	47.943	42.684	0.594809	0.52046	80.6023	82.0121	0.0027639
Rep2	146.047	142.164	1.81195	1.73345	80.6023	82.0121	0.00308058
Rep2	156.497	151.375	1.94159	1.84576	80.6023	82.0121	0.00459161
Rep2	38.589	43.855	0.478758	0.534738	80.6023	82.0121	0.00156691
Rep2	36.664	40.032	0.454875	0.488123	80.6023	82.0121	0.000552717
Rep2	50.169	58.075	0.622426	0.708127	80.6023	82.0121	0.00367235
Rep2	39.043	44.749	0.48439	0.545639	80.6023	82.0121	0.0018757
Rep2	105.615	104.131	1.31032	1.2697	80.6023	82.0121	0.000824936
Rep2	157.672	149.038	1.95617	1.81727	80.6023	82.0121	0.00964698
Rep2	118.379	117.516	1.46868	1.43291	80.6023	82.0121	0.000639698
Rep2	50.92	54.641	0.631744	0.666256	80.6023	82.0121	0.000595541
Rep2	40.665	49.813	0.504514	0.607386	80.6023	82.0121	0.00529135
Rep2	56.398	59.439	0.699707	0.724759	80.6023	82.0121	0.00031381
Rep2	47.779	50.158	0.592774	0.611593	80.6023	82.0121	0.000177067
Rep2	126.946	122.35	1.57497	1.49185	80.6023	82.0121	0.00345391
	80.6023	82.0121
Rep3	154.24	143.578	1.85667	1.7492	83.0732	82.0823	0.00577579
Rep3	118.707	123.6	1.42894	1.50581	83.0732	82.0823	0.00295394
Rep3	30.499	30.759	0.367134	0.374734	83.0732	82.0823	2.88799e-05
Rep3	23.132	29.047	0.278453	0.353877	83.0732	82.0823	0.00284436
Rep3	51.926	54.059	0.625063	0.658595	83.0732	82.0823	0.000562216
Rep3	48.515	48.701	0.584003	0.593319	83.0732	82.0823	4.34007e-05
Rep3	172.69	145.694	2.07877	1.77498	83.0732	82.0823	0.0461449
Rep3	156.012	143.427	1.87801	1.74736	83.0732	82.0823	0.00853451
Rep3	99.47	101.252	1.19738	1.23354	83.0732	82.0823	0.000653988
Rep3	27.843	27.671	0.335162	0.337113	83.0732	82.0823	1.90316e-06
Rep3	52.314	56.912	0.629733	0.693353	83.0732	82.0823	0.00202374
Rep3	88.454	81.06	1.06477	0.987546	83.0732	82.0823	0.00298187
Rep3	110.488	102.522	1.33001	1.24902	83.0732	82.0823	0.00327983
Rep3	121.357	113.063	1.46084	1.37744	83.0732	82.0823	0.00347846
Rep3	61.879	65.584	0.744873	0.799003	83.0732	82.0823	0.00146506
Rep3	90.402	99.391	1.08822	1.21087	83.0732	82.0823	0.00752154
Rep3	33.631	38.432	0.404836	0.468213	83.0732	82.0823	0.00200837
Rep3	23.999	30.151	0.28889	0.367327	83.0732	82.0823	0.00307618
Rep3	66.014	65.119	0.794648	0.793338	83.0732	82.0823	8.57846e-07
Rep3	62.652	62.354	0.754178	0.759653	83.0732	82.0823	1.49864e-05
Rep3	149.841	123.784	1.80372	1.50805	83.0732	82.0823	0.0437114
Rep3	58.018	62.273	0.698396	0.758666	83.0732	82.0823	0.00181624
Rep3	76.707	85.144	0.923366	1.0373	83.0732	82.0823	0.00649059
Rep3	46.324	51.558	0.557628	0.628126	83.0732	82.0823	0.00248496
Rep3	34.49	41.077	0.415176	0.500437	83.0732	82.0823	0.00363474
Rep3	66.559	63.727	0.801209	0.77638	83.0732	82.0823	0.000308238
Rep3	85.782	80.147	1.03261	0.976423	83.0732	82.0823	0.00157832
Rep3	69.866	66.822	0.841017	0.814086	83.0732	82.0823	0.000362642
Rep3	126.083	123.786	1.51773	1.50807	83.0732	82.0823	4.66618e-05
Rep3	93.451	102.496	1.12492	1.2487	83.0732	82.0823	0.0076602
Rep3	27.485	31.07	0.330853	0.378523	83.0732	82.0823	0.00113622
Rep3	49.179	58.759	0.591996	0.715855	83.0732	82.0823	0.00767058
Rep3	49.26	53.538	0.592971	0.652248	83.0732	82.0823	0.00175691
Rep3	49.816	51.339	0.599664	0.625458	83.0732	82.0823	0.000332674
Rep3	62.606	63.167	0.753624	0.769557	83.0732	82.0823	0.000126933
Rep3	156.966	153.228	1.88949	1.86676	83.0732	82.0823	0.000258275
Rep3	129.35	126.376	1.55706	1.53963	83.0732	82.0823	0.000151962
Rep3	48.387	49.999	0.582462	0.609133	83.0732	82.0823	0.00035567
Rep3	22.081	26.273	0.265802	0.320081	83.0732	82.0823	0.00147315
Rep3	82.584	83.566	0.994111	1.01808	83.0732	82.0823	0.000287175
Rep3	47.443	49.996	0.571098	0.609096	83.0732	82.0823	0.000721919
Rep3	194.003	157.219	2.33532	1.91538	83.0732	82.0823	0.0881753
Rep3	129.686	132.938	1.5611	1.61957	83.0732	82.0823	0.00170914
Rep3	142.734	146.093	1.71817	1.77984	83.0732	82.0823	0.00190135
Rep3	109.671	110.423	1.32017	1.34527	83.0732	82.0823	0.000315007
Rep3	40.637	51.767	0.489171	0.630672	83.0732	82.0823	0.0100113
Rep3	53.063	62.355	0.63875	0.759665	83.0732	82.0823	0.00731024
Rep3	48.134	44.786	0.579416	0.545623	83.0732	82.0823	0.000570984
Rep3	49.344	51.359	0.593982	0.625702	83.0732	82.0823	0.000503071
Rep3	149.245	127.306	1.79655	1.55096	83.0732	82.0823	0.0301574
Rep3	130.676	108.523	1.57302	1.32212	83.0732	82.0823	0.0314745
Rep3	56.379	62.97	0.678666	0.767157	83.0732	82.0823	0.00391534
Rep3	39.889	47.628	0.480167	0.580247	83.0732	82.0823	0.00500806
Rep3	142.682	137.699	1.71754	1.67757	83.0732	82.0823	0.000798854
Rep3	39.271	43.472	0.472727	0.529615	83.0732	82.0823	0.0016181
Rep3	148.259	146.725	1.78468	1.78754	83.0732	82.0823	4.08407e-06
Rep3	178.058	161.976	2.14339	1.97334	83.0732	82.0823	0.0144582
Rep3	146.089	129.947	1.75856	1.58313	83.0732	82.0823	0.015387
Rep3	50.458	50.833	0.607392	0.619293	83.0732	82.0823	7.0825e-05
Rep3	37.83	42.168	0.455381	0.513729	83.0732	82.0823	0.0017022
Rep3	53.308	53.987	0.641699	0.657718	83.0732	82.0823	0.000128312
Rep3	95.55	84.922	1.15019	1.0346	83.0732	82.0823	0.00668093
Rep3	86.927	88.197	1.04639	1.0745	83.0732	82.0823	0.000394958
Rep3	143.793	144.478	1.73092	1.76016	83.0732	82.0823	0.000427571
Rep3	113.929	120.596	1.37143	1.46921	83.0732	82.0823	0.00478054
Rep3	59.588	62.972	0.717295	0.767182	83.0732	82.0823	0.00124435
Rep3	69.351	65.93	0.834818	0.803219	83.0732	82.0823	0.000499245
Rep3	59.319	59.847	0.714057	0.72911	83.0732	82.0823	0.000113303
Rep3	66.492	62.613	0.800402	0.762808	83.0732	82.0823	0.00070666
Rep3	54.26	75.528	0.653159	0.92015	83.0732	82.0823	0.0356422
	83.0732	82.0823
