# Supplementary material for: Maternal histone methyltransferases antagonistically regulate autosomal random monoallelic expression (aRMAE) in C. elegans
Source: Nat Commun. 2025 Nov 28;16:11712. doi: 10.1038/s41467-025-66501-5 (PMC12753696; doi:10.1038/s41467-025-66501-5)
Supplement: Supplementary file 4 — Source Data [file 41467_2025_66501_MOESM4_ESM.zip › Mendenhall Source Data/Source Data 3 Intronless Gene.xlsx]

## Sheet: hsp90 No int on EV
	GFP	mCherry	GFPnorm	Cherrynorm	GFPave	Cherryave	Noise
Rep1	48.376	61.104	1.47752	1.35739	32.7414	45.0159	0.00721569
Rep1	42.811	64.77	1.30755	1.43882	32.7414	45.0159	0.00861663
Rep1	12.916	28.181	0.394485	0.626023	32.7415	45.0159	0.0268049
Rep1	7.344	17.954	0.224303	0.398837	32.7415	45.0159	0.015231
Rep1	40.49	59.437	1.23666	1.32036	32.7415	45.0159	0.00350243
Rep1	9.275	22.693	0.28328	0.504111	32.7415	45.0159	0.024383
Rep1	33.794	50.927	1.03215	1.13131	32.7415	45.0159	0.0049166
Rep1	44.227	68.529	1.3508	1.52233	32.7415	45.0159	0.0147115
Rep1	30.211	32.536	0.922716	0.722767	32.7415	45.0159	0.0199897
Rep1	46.853	49.05	1.431	1.08962	32.7415	45.0159	0.0582724
Rep1	45.896	58.605	1.40177	1.30187	32.7415	45.0159	0.00498994
Rep1	14.164	20.86	0.432602	0.463392	32.7415	45.0159	0.000474002
Rep1	65.257	64.259	1.9931	1.42747	32.7415	45.0159	0.159969
Rep1	41.562	64.524	1.2694	1.43336	32.7415	45.0159	0.0134411
Rep1	13.012	21.124	0.397417	0.469256	32.7415	45.0159	0.00258043
Rep1	4.628	24.636	0.14135	0.547273	32.7415	45.0159	0.0823868
Rep1	34.375	29.878	1.04989	0.663721	32.7415	45.0159	0.0745648
Rep1	22.324	33.043	0.681828	0.73403	32.7415	45.0159	0.00136251
Rep1	56.757	67.753	1.73349	1.50509	32.7415	45.0159	0.026084
Rep1	44.14	57.71	1.34814	1.28199	32.7415	45.0159	0.00218783
Rep1	23.34	34.809	0.712859	0.77326	32.7415	45.0159	0.00182415
Rep1	15.437	21.7	0.471483	0.482052	32.7415	45.0159	5.58552e-05
Rep1	38.13	45.891	1.16458	1.01944	32.7415	45.0159	0.0105329
Rep1	10.107	16.431	0.308692	0.365004	32.7415	45.0159	0.00158556
Rep1	56.393	72.636	1.72238	1.61356	32.7415	45.0159	0.00592011
Rep1	59.244	73.116	1.80945	1.62423	32.7415	45.0159	0.0171544
Rep1	36.972	30.858	1.12921	0.685491	32.7415	45.0159	0.0984444
Rep1	47.554	55.482	1.45241	1.2325	32.7415	45.0159	0.0241811
Rep1	26.899	32.31	0.821559	0.717746	32.7415	45.0159	0.00538855
Rep1	8.804	21.554	0.268895	0.478809	32.7415	45.0159	0.0220319
Rep1	54.964	66.539	1.67873	1.47812	32.7415	45.0159	0.0201219
Rep1	41.234	52.871	1.25938	1.1745	32.7415	45.0159	0.00360299
Rep1	11.6	26.383	0.354292	0.586082	32.7415	45.0159	0.0268634
Rep1	16.906	13.101	0.516349	0.291031	32.7415	45.0159	0.0253843
Rep1	34.967	55.755	1.06798	1.23856	32.7415	45.0159	0.01455
Rep1	38.347	50.171	1.17121	1.11452	32.7415	45.0159	0.00160693
Rep1	29.157	46.681	0.890524	1.03699	32.7415	45.0159	0.010726
Rep1	29.839	39.934	0.911354	0.887109	32.7415	45.0159	0.000293911
Rep1	21.484	40.424	0.656172	0.897994	32.7415	45.0159	0.0292388
Rep1	51.271	55.734	1.56594	1.2381	32.7415	45.0159	0.0537402
Rep1	67.797	65.481	2.07068	1.45462	32.7415	45.0159	0.189766
Rep1	8.662	10.603	0.264558	0.235539	32.7415	45.0159	0.000421052
Rep1	61.769	75.487	1.88657	1.6769	32.7415	45.0159	0.0219819
Rep1	22.046	40.722	0.673337	0.904614	32.7415	45.0159	0.0267444
Rep1	19.207	36.84	0.586627	0.818378	32.7415	45.0159	0.0268541
Rep1	70.686	70.236	2.15892	1.56025	32.7415	45.0159	0.179202
Rep1	19.214	75.854	0.586841	1.68505	32.7415	45.0159	0.60303
Rep1	50.032	50.226	1.5281	1.11574	32.7415	45.0159	0.0850191
Rep1	45.636	52.163	1.39383	1.15877	32.7415	45.0159	0.0276274
Rep1	35.309	45.503	1.07842	1.01082	32.7415	45.0159	0.00228488
Rep1	13.179	51.412	0.402518	1.14209	32.7415	45.0159	0.27348
Rep1	19.186	41.283	0.585986	0.917076	32.7415	45.0159	0.0548103
Rep1	5.512	6.966	0.16835	0.154745	32.7415	45.0159	9.25375e-05
Rep1	4.729	16.699	0.144435	0.370958	32.7415	45.0159	0.0256563
Rep1	51.628	76.054	1.57684	1.68949	32.7415	45.0159	0.00634505
Rep1	63.553	76.057	1.94106	1.68956	32.7415	45.0159	0.0316263
Rep1	11.583	31.273	0.353772	0.69471	32.7415	45.0159	0.0581193
Rep1	47.954	74.368	1.46463	1.65204	32.7415	45.0159	0.0175612
Rep1	9.22	23.738	0.281601	0.527325	32.7415	45.0159	0.0301902
Rep1	26.524	30.036	0.810106	0.667231	32.7415	45.0159	0.0102066
	32.7414	45.0159
Rep2	49.551	74.637	2.25291	2.20617	21.9942	33.8312	0.00109273
Rep2	18.947	34.738	0.861455	1.02681	21.9942	33.8312	0.0136706
Rep2	14.221	40.235	0.64658	1.18929	21.9942	33.8312	0.147267
Rep2	10.758	37.48	0.489129	1.10786	21.9942	33.8312	0.191412
Rep2	8.022	23.872	0.364733	0.705623	21.9942	33.8312	0.058103
Rep2	10.388	19.672	0.472307	0.581477	21.9942	33.8312	0.00595905
Rep2	28.976	49.074	1.31744	1.45056	21.9942	33.8312	0.00886038
Rep2	23.934	36.983	1.0882	1.09317	21.9942	33.8312	1.23444e-05
Rep2	12.244	26.94	0.556693	0.796309	21.9942	33.8312	0.0287079
Rep2	11.812	48.923	0.537051	1.4461	21.9942	33.8312	0.413181
Rep2	22.999	44.606	1.04569	1.31849	21.9942	33.8312	0.0372114
Rep2	10.161	33.387	0.461986	0.986873	21.9942	33.8312	0.137753
Rep2	29.105	54.785	1.3233	1.61937	21.9942	33.8312	0.0438268
Rep2	33.847	46.248	1.53891	1.36703	21.9942	33.8312	0.0147715
Rep2	8.595	9.886	0.390785	0.292216	21.9942	33.8312	0.00485791
Rep2	14.037	17.005	0.638214	0.502644	21.9942	33.8312	0.00918965
Rep2	5.452	25.775	0.247884	0.761873	21.9942	33.8312	0.132092
Rep2	3.371	4.898	0.153268	0.144778	21.9942	33.8312	3.60383e-05
Rep2	21.637	35.209	0.98376	1.04073	21.9942	33.8312	0.00162271
Rep2	14.239	20.804	0.647399	0.614937	21.9942	33.8312	0.000526871
Rep2	14.08	25.716	0.640169	0.760129	21.9942	33.8312	0.00719516
Rep2	5.874	15.741	0.267071	0.465282	21.9942	33.8312	0.0196439
Rep2	6.124	12.738	0.278437	0.376517	21.9942	33.8312	0.00480986
Rep2	5.282	8.563	0.240154	0.25311	21.9942	33.8312	8.39272e-05
Rep2	37.406	45.235	1.70072	1.33708	21.9942	33.8312	0.0661168
Rep2	43.855	53.804	1.99394	1.59037	21.9942	33.8312	0.0814326
Rep2	26.805	30.41	1.21873	0.898877	21.9942	33.8312	0.0511534
Rep2	18.474	23.684	0.839949	0.700066	21.9942	33.8312	0.00978371
Rep2	7.319	10.701	0.33277	0.316307	21.9942	33.8312	0.000135519
Rep2	3.585	4.705	0.162998	0.139073	21.9942	33.8312	0.00028619
Rep2	61.035	65.76	2.77505	1.94377	21.9942	33.8312	0.345512
Rep2	45.597	47.691	2.07314	1.40968	21.9942	33.8312	0.22009
Rep2	24.659	19.228	1.12116	0.568353	21.9942	33.8312	0.152798
Rep2	13.059	17.031	0.593748	0.503413	21.9942	33.8312	0.00408025
Rep2	24.882	52.943	1.1313	1.56492	21.9942	33.8312	0.0940139
Rep2	14.642	16.906	0.665722	0.499718	21.9942	33.8312	0.0137786
Rep2	54.382	64.774	2.47256	1.91463	21.9942	33.8312	0.155645
Rep2	30.399	31.708	1.38214	0.937244	21.9942	33.8312	0.0989654
Rep2	10.891	29.369	0.495176	0.868107	21.9942	33.8312	0.0695384
Rep2	29.833	38.822	1.3564	1.14752	21.9942	33.8312	0.0218155
Rep2	4.24	6.865	0.192778	0.20292	21.9942	33.8312	5.14253e-05
Rep2	3.722	8.863	0.169227	0.261978	21.9942	33.8312	0.0043014
Rep2	60.486	60.974	2.75009	1.80231	21.9942	33.8312	0.449148
Rep2	36.592	37.818	1.66371	1.11785	21.9942	33.8312	0.148985
Rep2	10.319	24.892	0.46917	0.735773	21.9942	33.8312	0.0355386
Rep2	6.308	24.992	0.286803	0.738729	21.9942	33.8312	0.102118
Rep2	21.179	46.5	0.962937	1.37447	21.9942	33.8312	0.0846819
Rep2	11.258	19.592	0.511863	0.579112	21.9942	33.8312	0.00226124
Rep2	52.672	82.731	2.39482	2.44541	21.9942	33.8312	0.00128004
Rep2	63.251	72.574	2.87581	2.14519	21.9942	33.8312	0.266903
Rep2	15.626	34.71	0.710461	1.02598	21.9942	33.8312	0.0497759
Rep2	8.68	26.266	0.39465	0.776386	21.9942	33.8312	0.0728613
Rep2	14.617	33.582	0.664585	0.992637	21.9942	33.8312	0.0538091
Rep2	15.233	28.106	0.692592	0.830774	21.9942	33.8312	0.0095471
Rep2	60.851	70.979	2.76669	2.09804	21.9942	33.8312	0.223544
Rep2	54.344	65.645	2.47084	1.94037	21.9942	33.8312	0.140694
Rep2	21.043	26.41	0.956753	0.780643	21.9942	33.8312	0.0155074
Rep2	10.135	26.495	0.460804	0.783155	21.9942	33.8312	0.0519552
Rep2	12.842	17.213	0.583882	0.508792	21.9942	33.8312	0.00281922
Rep2	5.774	13.976	0.262524	0.413111	21.9942	33.8312	0.0113382
	21.9942	33.8312
Rep3	26.548	43.063	0.63072	0.734431	42.0916	58.6345	0.005378
Rep3	34.657	40.335	0.823371	0.687906	42.0916	58.6345	0.00917548
Rep3	45.323	54.173	1.07677	0.92391	42.0916	58.6345	0.0116833
Rep3	18.5	36.317	0.439518	0.619379	42.0916	58.6345	0.0161751
Rep3	30.208	34.91	0.717673	0.595383	42.0916	58.6345	0.00747742
Rep3	11.006	22.318	0.261477	0.380629	42.0916	58.6345	0.00709856
Rep3	63.484	74.237	1.50824	1.2661	42.0916	58.6345	0.0293153
Rep3	48.936	58.348	1.16261	0.995114	42.0916	58.6345	0.0140271
Rep3	28.469	40.072	0.676359	0.68342	42.0916	58.6345	2.49332e-05
Rep3	46.941	53.562	1.11521	0.913489	42.0916	58.6345	0.0203458
Rep3	55.997	66.92	1.33036	1.14131	42.0916	58.6345	0.0178706
Rep3	27.823	39.942	0.661011	0.681203	42.0916	58.6345	0.000203858
Rep3	86.304	92.476	2.05039	1.57716	42.0916	58.6345	0.111971
Rep3	71.161	96.688	1.69062	1.649	42.0916	58.6345	0.00086645
Rep3	6.548	31.801	0.155566	0.54236	42.0916	58.6345	0.0748049
Rep3	21.357	51.923	0.507394	0.885537	42.0916	58.6345	0.0714961
Rep3	26.796	68.026	0.636612	1.16017	42.0916	58.6345	0.137057
Rep3	19.658	38.931	0.467029	0.663961	42.0916	58.6345	0.019391
Rep3	83.353	95.057	1.98028	1.62118	42.0916	58.6345	0.0644759
Rep3	92.381	108.129	2.19476	1.84412	42.0916	58.6345	0.0614752
Rep3	20.512	63.145	0.487318	1.07693	42.0916	58.6345	0.173818
Rep3	9.047	36.432	0.214936	0.621341	42.0916	58.6345	0.0825823
Rep3	62.795	68.805	1.49187	1.17346	42.0916	58.6345	0.0506925
Rep3	24.774	59.793	0.588574	1.01976	42.0916	58.6345	0.0929599
Rep3	77.998	78.582	1.85305	1.3402	42.0916	58.6345	0.13151
Rep3	58.485	65.013	1.38947	1.10878	42.0916	58.6345	0.0393924
Rep3	26.147	57.376	0.621193	0.978537	42.0916	58.6345	0.0638472
Rep3	41.332	44.517	0.981954	0.759229	42.0916	58.6345	0.0248033
Rep3	50.35	53.419	1.1962	0.911051	42.0916	58.6345	0.0406554
Rep3	23.385	66.236	0.555574	1.12964	42.0916	58.6345	0.164777
Rep3	31.132	73.782	0.739625	1.25834	42.0916	58.6345	0.134531
Rep3	64.898	83.616	1.54183	1.42605	42.0916	58.6345	0.0067018
Rep3	11.61	55.93	0.275827	0.953875	42.0916	58.6345	0.229875
Rep3	17.449	68.936	0.414548	1.17569	42.0916	58.6345	0.289668
Rep3	32.346	62.559	0.768467	1.06693	42.0916	58.6345	0.0445405
Rep3	26.902	28.433	0.63913	0.484919	42.0916	58.6345	0.0118905
Rep3	124.918	123.477	2.96777	2.10588	42.0916	58.6345	0.371428
Rep3	47.691	66.584	1.13303	1.13558	42.0916	58.6345	3.24544e-06
Rep3	24.945	58.301	0.592636	0.994312	42.0916	58.6345	0.0806718
Rep3	21.12	57.51	0.501763	0.980822	42.0916	58.6345	0.114749
Rep3	40.671	74.887	0.96625	1.27718	42.0916	58.6345	0.0483397
Rep3	27.354	42.142	0.649869	0.718724	42.0916	58.6345	0.0023705
Rep3	68.611	74.62	1.63004	1.27263	42.0916	58.6345	0.0638714
Rep3	68.506	67.796	1.62755	1.15625	42.0916	58.6345	0.111061
Rep3	21.239	19.74	0.50459	0.336662	42.0916	58.6345	0.0141
Rep3	13.381	5.743	0.317902	0.0979457	42.0916	58.6345	0.0241904
Rep3	44.061	49.981	1.04679	0.852416	42.0916	58.6345	0.0188904
Rep3	29.224	37.23	0.694296	0.63495	42.0916	58.6345	0.00176093
Rep3	75.554	82.749	1.79499	1.41127	42.0916	58.6345	0.0736216
Rep3	45.296	55.688	1.07613	0.949748	42.0916	58.6345	0.00798617
Rep3	25.588	46.842	0.607913	0.798881	42.0916	58.6345	0.0182345
Rep3	31.974	63.923	0.759629	1.09019	42.0916	58.6345	0.0546366
Rep3	65.201	91.554	1.54903	1.56144	42.0916	58.6345	7.69858e-05
Rep3	53.513	60.422	1.27135	1.03049	42.0916	58.6345	0.0290071
Rep3	46.374	68.695	1.10174	1.17158	42.0916	58.6345	0.00243877
Rep3	65.679	76.632	1.56038	1.30694	42.0916	58.6345	0.0321158
Rep3	27.489	34.418	0.653076	0.586992	42.0916	58.6345	0.00218353
Rep3	11.94	22.77	0.283667	0.388338	42.0916	58.6345	0.00547798
Rep3	53.826	80.892	1.27878	1.3796	42.0916	58.6345	0.00508176
Rep3	66.728	41.675	1.58531	0.710759	42.0916	58.6345	0.382415
	42.0916	58.6345

## Sheet: hsp90 No int on met-2 RNAi
	GFP	mCherry	GFPnorm	Cherrynorm	GFPave	Cherryave	Noise
Rep1	18.686	70.728	0.60918	1.74491	30.6741	40.5342	0.644936
Rep1	10.735	54.217	0.349971	1.33757	30.6741	40.5342	0.487675
Rep1	5.697	53.079	0.185727	1.30949	30.6741	40.5342	0.631425
Rep1	5.282	54.249	0.172198	1.33836	30.6741	40.5342	0.679965
Rep1	5.194	39.683	0.169329	0.979005	30.6741	40.5342	0.327788
Rep1	4.536	47.915	0.147878	1.18209	30.6741	40.5342	0.534802
Rep1	56.367	64.073	1.83761	1.58072	30.6741	40.5342	0.0329969
Rep1	42.5	53.196	1.38554	1.31238	30.6741	40.5342	0.00267608
Rep1	17.167	38.263	0.55966	0.943973	30.6741	40.5342	0.0738484
Rep1	34.515	11.566	1.12522	0.285341	30.6741	40.5342	0.352699
Rep1	48.064	87.118	1.56693	2.14926	30.6741	40.5342	0.169553
Rep1	30.951	76.584	1.00903	1.88938	30.6741	40.5342	0.387505
Rep1	41.195	49.477	1.34299	1.22063	30.6741	40.5342	0.00748653
Rep1	19.492	44.729	0.635457	1.10349	30.6741	40.5342	0.109529
Rep1	6.374	31.512	0.207798	0.777421	30.6741	40.5342	0.162235
Rep1	7.038	33.176	0.229445	0.818473	30.6741	40.5342	0.173477
Rep1	6.899	60.893	0.224914	1.50227	30.6741	40.5342	0.815819
Rep1	5.87	32.58	0.191367	0.80377	30.6741	40.5342	0.187518
Rep1	70.027	83.635	2.28294	2.06333	30.6741	40.5342	0.0241151
Rep1	22.365	48.933	0.729119	1.20721	30.6741	40.5342	0.114285
Rep1	15.754	18.263	0.513595	0.45056	30.6741	40.5342	0.00198668
Rep1	35.753	12.403	1.16558	0.30599	30.6741	40.5342	0.369447
Rep1	59.19	15.038	1.92965	0.370997	30.6741	40.5342	1.2147
Rep1	54.481	20.865	1.77613	0.514753	30.6741	40.5342	0.795535
Rep1	72.045	29.353	2.34873	0.724157	30.6741	40.5342	1.31962
Rep1	56.424	27.946	1.83947	0.689446	30.6741	40.5342	0.661281
Rep1	43.094	16.247	1.4049	0.400824	30.6741	40.5342	0.504087
Rep1	34.714	8.02	1.13171	0.197859	30.6741	40.5342	0.436037
Rep1	60.895	6.577	1.98523	0.162259	30.6741	40.5342	1.66162
Rep1	15.687	12.006	0.51141	0.296196	30.6741	40.5342	0.0231586
Rep1	28.514	13.493	0.929582	0.332881	30.6741	40.5342	0.178026
Rep1	48.058	25.023	1.56673	0.617334	30.6741	40.5342	0.450681
Rep1	30.757	13.354	1.00271	0.329452	30.6741	40.5342	0.226636
Rep1	8.245	8.195	0.268794	0.202176	30.6741	40.5342	0.00221901
Rep1	37.649	10.16	1.22739	0.250654	30.6741	40.5342	0.477008
Rep1	23.648	5.712	0.770946	0.140919	30.6741	40.5342	0.198467
Rep1	55.875	69.342	1.82158	1.71071	30.6741	40.5342	0.00614533
Rep1	44.78	58.787	1.45987	1.45031	30.6741	40.5342	4.56488e-05
Rep1	16.085	44.781	0.524385	1.10478	30.6741	40.5342	0.168427
Rep1	28.847	33.645	0.940438	0.830044	30.6741	40.5342	0.00609344
Rep1	21.246	28.643	0.692639	0.706641	30.6741	40.5342	9.80367e-05
Rep1	20.475	26.534	0.667503	0.654611	30.6741	40.5342	8.3108e-05
Rep1	82.064	96.634	2.67536	2.38402	30.6741	40.5342	0.0424386
Rep1	43.773	52.872	1.42704	1.30439	30.6741	40.5342	0.00752185
Rep1	5.967	54.077	0.19453	1.33411	30.6741	40.5342	0.649327
Rep1	8.084	38.285	0.263546	0.944516	30.6741	40.5342	0.23186
Rep1	6.28	53.007	0.204734	1.30772	30.6741	40.5342	0.608286
Rep1	6.332	54.193	0.206429	1.33698	30.6741	40.5342	0.639069
Rep1	57.487	75.267	1.87413	1.85689	30.6741	40.5342	0.000148649
Rep1	35.684	45.398	1.16333	1.12	30.6741	40.5342	0.000938852
Rep1	27.841	36.809	0.907642	0.908102	30.6741	40.5342	1.05887e-07
Rep1	44.491	35.606	1.45045	0.878423	30.6741	40.5342	0.163605
Rep1	40.961	57.378	1.33537	1.41555	30.6741	40.5342	0.00321497
Rep1	43.381	35.859	1.41426	0.884665	30.6741	40.5342	0.140235
Rep1	54.444	67.281	1.77492	1.65987	30.6741	40.5342	0.00661913
Rep1	52.281	64.562	1.70441	1.59279	30.6741	40.5342	0.00622966
Rep1	17.659	29.735	0.575699	0.733582	30.6741	40.5342	0.0124634
Rep1	6.534	31.773	0.213014	0.78386	30.6741	40.5342	0.162933
Rep1	17.225	29.147	0.56155	0.719075	30.6741	40.5342	0.012407
Rep1	18.785	34.177	0.612408	0.843169	30.6741	40.5342	0.0266253
	30.6741	40.5342
Rep2	43.06	38.399	1.4165	1.12772	30.3989	34.0503	0.0416973
Rep2	44.583	45.016	1.4666	1.32205	30.3989	34.0503	0.0104475
Rep2	12.366	30.674	0.406791	0.900846	30.3989	34.0502	0.122045
Rep2	15.782	25.689	0.519164	0.754445	30.3989	34.0502	0.0276787
Rep2	35.549	38.763	1.16942	1.13841	30.3989	34.0502	0.000480807
Rep2	31.817	40.241	1.04665	1.18181	30.3989	34.0502	0.00913468
Rep2	43.842	41.245	1.44222	1.2113	30.3989	34.0502	0.0266628
Rep2	35.059	42.586	1.1533	1.25068	30.3989	34.0502	0.00474187
Rep2	5.306	12.665	0.174546	0.371951	30.3989	34.0502	0.0194844
Rep2	10.148	29.046	0.333828	0.853035	30.3989	34.0502	0.134788
Rep2	16.676	28.922	0.548572	0.849393	30.3989	34.0502	0.0452465
Rep2	30.439	29.708	1.00132	0.872477	30.3989	34.0502	0.00830021
Rep2	36.871	36.256	1.21291	1.06478	30.3989	34.0502	0.0109705
Rep2	49.986	46.54	1.64434	1.36681	30.3989	34.0502	0.0385115
Rep2	29.869	33.178	0.982568	0.974385	30.3989	34.0502	3.34854e-05
Rep2	20.246	9.491	0.666011	0.278736	30.3989	34.0502	0.0749911
Rep2	45.407	44.033	1.49371	1.29318	30.3989	34.0502	0.0201054
Rep2	67.743	58.253	2.22847	1.7108	30.3989	34.0502	0.133992
Rep2	41.279	47.52	1.35791	1.39559	30.3989	34.0502	0.000709723
Rep2	26.557	42.316	0.873617	1.24275	30.3989	34.0502	0.0681308
Rep2	29.373	31.522	0.966252	0.925751	30.3989	34.0502	0.000820176
Rep2	11.553	15.408	0.380047	0.452508	30.3989	34.0502	0.00262535
Rep2	9.345	36.813	0.307412	1.08114	30.3989	34.0502	0.299326
Rep2	34.962	33.431	1.15011	0.981815	30.3989	34.0502	0.0141612
Rep2	55.174	53.007	1.815	1.55673	30.3989	34.0502	0.0333514
Rep2	22.8	47.324	0.750027	1.38983	30.3989	34.0502	0.204674
Rep2	24.481	40.984	0.805325	1.20363	30.3989	34.0502	0.0793252
Rep2	28.599	40.674	0.940791	1.19453	30.3989	34.0502	0.0321919
Rep2	8.79	10.946	0.289155	0.321467	30.3989	34.0502	0.000522011
Rep2	6.786	11.968	0.223232	0.351481	30.3989	34.0502	0.00822394
Rep2	38.726	33.358	1.27393	0.979671	30.3989	34.0502	0.0432934
Rep2	45.994	38.324	1.51302	1.12551	30.3989	34.0502	0.0750784
Rep2	44.931	38.871	1.47805	1.14158	30.3989	34.0502	0.0566053
Rep2	17.49	16.558	0.57535	0.486282	30.3989	34.0502	0.00396653
Rep2	23.724	31.18	0.780423	0.915707	30.3989	34.0502	0.00915086
Rep2	64.068	38.72	2.10758	1.13714	30.3989	34.0502	0.470869
Rep2	75.138	62.408	2.47173	1.83282	30.3989	34.0502	0.204104
Rep2	32.724	42.223	1.07649	1.24002	30.3989	34.0502	0.013372
Rep2	39.28	25.212	1.29215	0.740436	30.3989	34.0502	0.152195
Rep2	7.928	10.409	0.260799	0.305696	30.3989	34.0502	0.00100786
Rep2	15.695	52.628	0.516302	1.5456	30.3989	34.0502	0.529728
Rep2	16.65	25.103	0.547717	0.737235	30.3989	34.0502	0.0179585
Rep2	65.067	68.868	2.14044	2.02254	30.3989	34.0502	0.00694975
Rep2	17.941	49.888	0.590186	1.46513	30.3989	34.0502	0.382764
Rep2	63.949	37.228	2.10366	1.09333	30.3989	34.0502	0.510388
Rep2	40.447	28.91	1.33054	0.849041	30.3989	34.0502	0.115922
Rep2	12.107	26.195	0.398271	0.769305	30.3989	34.0502	0.0688332
Rep2	16.509	16.46	0.543079	0.483404	30.3989	34.0502	0.00178055
Rep2	40.081	39.498	1.3185	1.15999	30.3989	34.0502	0.0125625
Rep2	30.378	31.366	0.999312	0.921169	30.3989	34.0502	0.00305318
Rep2	16.011	18.208	0.526697	0.53474	30.3989	34.0502	3.23465e-05
Rep2	12.47	13.846	0.410212	0.406635	30.3989	34.0502	6.39854e-06
Rep2	38.845	40.895	1.27784	1.20102	30.3989	34.0502	0.00295077
Rep2	7.423	9.647	0.244186	0.283317	30.3989	34.0502	0.000765599
Rep2	23.576	37.103	0.775554	1.08966	30.3989	34.0502	0.0493299
Rep2	19.558	27.846	0.643379	0.817793	30.3989	34.0502	0.0152101
Rep2	11.728	18.404	0.385803	0.540496	30.3989	34.0502	0.0119649
Rep2	12.524	19.408	0.411989	0.569982	30.3989	34.0502	0.012481
Rep2	33.125	46.847	1.08968	1.37582	30.3989	34.0502	0.0409392
Rep2	65.399	54.786	2.15136	1.60898	30.3989	34.0502	0.14709
	30.3989	34.0503
Rep3	24.055	46.105	1.61739	1.48275	14.8727	31.0943	0.00906468
Rep3	24.469	48.381	1.64523	1.55594	14.8727	31.0943	0.00398589
Rep3	13.23	16.041	0.889549	0.515882	14.8727	31.0943	0.0698135
Rep3	3.4	25.59	0.228607	0.82298	14.8727	31.0943	0.17664
Rep3	3.073	21.704	0.20662	0.698006	14.8727	31.0943	0.12073
Rep3	12.868	18.472	0.865209	0.594064	14.8727	31.0943	0.03676
Rep3	13.398	47.694	0.900845	1.53385	14.8727	31.0943	0.200348
Rep3	22.269	36.239	1.49731	1.16545	14.8727	31.0943	0.055063
Rep3	4.362	17.948	0.293289	0.577212	14.8727	31.0943	0.0403061
Rep3	7.741	34.186	0.520484	1.09943	14.8727	31.0943	0.167589
Rep3	15.603	32.735	1.0491	1.05277	14.8727	31.0943	6.70478e-06
Rep3	3.506	25.746	0.235734	0.827997	14.8727	31.0943	0.175388
Rep3	83.824	71.72	5.6361	2.30653	14.8727	31.0943	5.54301
Rep3	41.054	46.36	2.76036	1.49095	14.8727	31.0943	0.805702
Rep3	18.444	13.761	1.24012	0.442557	14.8727	31.0943	0.318057
Rep3	17.49	7.647	1.17598	0.245929	14.8727	31.0943	0.432497
Rep3	22.078	14.225	1.48446	0.457479	14.8727	31.0943	0.52735
Rep3	34.566	7.718	2.32412	0.248213	14.8727	31.0943	2.1547
Rep3	13.554	68.806	0.911334	2.21282	14.8727	31.0943	0.846929
Rep3	22.382	73.015	1.5049	2.34818	14.8727	31.0943	0.355556
Rep3	6.058	35.296	0.407323	1.13513	14.8727	31.0943	0.264849
Rep3	3.311	18.809	0.222623	0.604902	14.8727	31.0943	0.0730687
Rep3	4.403	30.544	0.296046	0.982302	14.8727	31.0943	0.235474
Rep3	2.434	32.369	0.163656	1.04099	14.8727	31.0943	0.384862
Rep3	35.634	67.257	2.39593	2.163	14.8727	31.0943	0.0271288
Rep3	20.575	56.61	1.38341	1.82059	14.8727	31.0943	0.0955648
Rep3	10.26	52.963	0.689855	1.7033	14.8727	31.0943	0.513538
Rep3	5.837	30.255	0.392464	0.973008	14.8727	31.0943	0.168516
Rep3	2.588	11.746	0.17401	0.377754	14.8727	31.0943	0.0207558
Rep3	2.764	13.331	0.185844	0.428728	14.8727	31.0943	0.0294964
Rep3	67.993	60.979	4.57166	1.9611	14.8727	31.0943	3.40753
Rep3	12.633	53.582	0.849409	1.72321	14.8727	31.0943	0.381764
Rep3	13.613	5.837	0.915301	0.187719	14.8727	31.0943	0.264688
Rep3	5.256	9.601	0.353399	0.30877	14.8727	31.0943	0.000995863
Rep3	6.57	8.289	0.441749	0.266576	14.8727	31.0943	0.0153428
Rep3	7.358	4.843	0.494732	0.155752	14.8727	31.0943	0.0574537
Rep3	9.399	48.601	0.631963	1.56302	14.8727	31.0943	0.433433
Rep3	6.421	21.566	0.431731	0.693568	14.8727	31.0943	0.0342793
Rep3	10.355	31.198	0.696242	1.00334	14.8727	31.0943	0.047153
Rep3	10.218	41.385	0.687031	1.33095	14.8727	31.0943	0.207317
Rep3	4.694	53.387	0.315612	1.71694	14.8727	31.0943	0.981858
Rep3	8.382	12.087	0.563583	0.388721	14.8727	31.0943	0.0152884
Rep3	5.111	26.166	0.34365	0.841505	14.8727	31.0943	0.12393
Rep3	34.567	22.969	2.32419	0.738688	14.8727	31.0943	1.25691
Rep3	27.132	27.704	1.82428	0.890967	14.8727	31.0943	0.435538
Rep3	11.277	53.87	0.758235	1.73247	14.8727	31.0943	0.474569
Rep3	6.344	8.681	0.426553	0.279183	14.8727	31.0943	0.010859
Rep3	9.354	38.595	0.628938	1.24122	14.8727	31.0943	0.187447
Rep3	13.033	50.605	0.876304	1.62747	14.8727	31.0943	0.282125
Rep3	3.436	40.829	0.231027	1.31307	14.8727	31.0943	0.585408
Rep3	3.907	38.278	0.262696	1.23103	14.8727	31.0943	0.468835
Rep3	60.849	9.999	4.09132	0.32157	14.8727	31.0943	7.10551
Rep3	3.773	35.51	0.253686	1.14201	14.8727	31.0943	0.394559
Rep3	3.477	19.749	0.233784	0.635132	14.8727	31.0943	0.0805403
Rep3	2.315	8.959	0.155654	0.288124	14.8727	31.0943	0.00877405
Rep3	3.098	19.096	0.208301	0.614132	14.8727	31.0943	0.0823493
Rep3	2.829	30.972	0.190214	0.996067	14.8727	31.0943	0.324699
Rep3	4.506	17.782	0.302971	0.571873	14.8727	31.0943	0.0361542
Rep3	2.976	3.697	0.200098	0.118896	14.8727	31.0943	0.00329686
Rep3	36.257	37.57	2.43782	1.20826	14.8727	31.0943	0.755912
	14.8727	31.0943

## Sheet: hsp90 No int on set-25 RNAi
	GFP	mCherry	GFPnorm	Cherrynorm	GFPave	Cherryave	Noise
Rep1	104.829	111.175	2.08793	1.76335	50.2072	63.0476	0.0526753
Rep1	72.637	88.432	1.44675	1.40262	50.2072	63.0476	0.000973373
Rep1	21.668	35.9	0.431572	0.569411	50.2072	63.0476	0.00949988
Rep1	26.794	42.921	0.533669	0.680772	50.2072	63.0476	0.0108196
Rep1	33.793	57.628	0.673071	0.91404	50.2072	63.0476	0.029033
Rep1	25.172	45.674	0.501363	0.724437	50.2072	63.0476	0.0248811
Rep1	77.364	86.485	1.5409	1.37174	50.2072	63.0476	0.0143064
Rep1	55.262	67.736	1.10068	1.07436	50.2072	63.0476	0.000346265
Rep1	24.392	34.717	0.485827	0.550648	50.2072	63.0476	0.00210087
Rep1	20.6	30.695	0.4103	0.486855	50.2072	63.0476	0.00293031
Rep1	72.982	74.252	1.45362	1.17771	50.2072	63.0476	0.0380613
Rep1	26.683	30.628	0.531458	0.485792	50.2072	63.0476	0.00104269
Rep1	81.855	84.422	1.63035	1.33902	50.2072	63.0476	0.0424349
Rep1	75.945	77.27	1.51263	1.22558	50.2072	63.0476	0.0411988
Rep1	56.963	64.182	1.13456	1.01799	50.2072	63.0476	0.00679378
Rep1	37.967	44.006	0.756207	0.697981	50.2072	63.0476	0.00169512
Rep1	71.235	70.591	1.41882	1.11965	50.2072	63.0476	0.0447527
Rep1	22.03	42.79	0.438782	0.678694	50.2072	63.0476	0.0287789
Rep1	69.923	93.795	1.39269	1.48769	50.2072	63.0476	0.0045122
Rep1	90.012	101.946	1.79281	1.61697	50.2072	63.0476	0.0154602
Rep1	61.875	51.027	1.23239	0.809342	50.2072	63.0476	0.0894867
Rep1	28.654	64.275	0.570715	1.01947	50.2072	63.0476	0.10069
Rep1	55.233	82.665	1.1001	1.31115	50.2072	63.0476	0.0222713
Rep1	43.124	68.519	0.858921	1.08678	50.2072	63.0476	0.0259605
Rep1	56.525	73.824	1.12584	1.17093	50.2072	63.0476	0.00101657
Rep1	52.099	65.852	1.03768	1.04448	50.2072	63.0476	2.31256e-05
Rep1	42.696	50.623	0.850397	0.802934	50.2072	63.0476	0.00112637
Rep1	28.94	79.665	0.576412	1.26357	50.2072	63.0476	0.236093
Rep1	48.765	80.268	0.971276	1.27313	50.2072	63.0476	0.0455593
Rep1	42.367	57.632	0.843844	0.914104	50.2072	63.0476	0.00246823
Rep1	99.618	110.538	1.98414	1.75325	50.2072	63.0476	0.0266554
Rep1	52.149	73.191	1.03868	1.16089	50.2072	63.0476	0.00746754
Rep1	22.8	27.668	0.454118	0.438843	50.2072	63.0476	0.000116665
Rep1	23.08	47.971	0.459695	0.76087	50.2072	63.0476	0.0453531
Rep1	43.032	50.878	0.857089	0.806978	50.2072	63.0476	0.00125554
Rep1	46	53.011	0.916204	0.84081	50.2072	63.0476	0.00284214
Rep1	80.877	92.393	1.61087	1.46545	50.2072	63.0476	0.010573
Rep1	47.561	63.086	0.947295	1.00061	50.2072	63.0476	0.00142123
Rep1	16.531	25.039	0.329256	0.397145	50.2072	63.0476	0.00230445
Rep1	23.382	30.542	0.46571	0.484428	50.2072	63.0476	0.000175173
Rep1	45.035	70.231	0.896984	1.11394	50.2072	63.0476	0.0235344
Rep1	39.562	54.743	0.787975	0.868281	50.2072	63.0476	0.00322452
Rep1	85.521	99.743	1.70336	1.58203	50.2072	63.0476	0.00736103
Rep1	56.814	67.679	1.13159	1.07346	50.2072	63.0476	0.00168966
Rep1	24.111	29.574	0.48023	0.469075	50.2072	63.0476	6.22257e-05
Rep1	20.299	24.566	0.404305	0.389642	50.2072	63.0476	0.000107494
Rep1	67.017	76.53	1.33481	1.21385	50.2072	63.0476	0.00731613
Rep1	57.572	50.525	1.14669	0.801379	50.2072	63.0476	0.0596194
Rep1	47.705	73.775	0.950163	1.17015	50.2072	63.0476	0.0241968
Rep1	71.829	95.408	1.43065	1.51327	50.2072	63.0476	0.00341287
Rep1	58.89	64.751	1.17294	1.02702	50.2072	63.0476	0.0106466
Rep1	22.987	28.699	0.457843	0.455196	50.2072	63.0476	3.50316e-06
Rep1	78.898	80.168	1.57145	1.27155	50.2072	63.0476	0.0449703
Rep1	43.882	43.848	0.874019	0.695475	50.2072	63.0476	0.0159389
Rep1	48.999	55.356	0.975936	0.878004	50.2072	63.0476	0.00479539
Rep1	92.587	99.496	1.8441	1.57811	50.2072	63.0476	0.0353751
Rep1	53.349	67.62	1.06258	1.07252	50.2072	63.0476	4.94645e-05
Rep1	25.151	61.693	0.500944	0.978515	50.2072	63.0476	0.114037
Rep1	51.79	59.119	1.03153	0.937689	50.2072	63.0476	0.0044027
Rep1	37.018	45.417	0.737305	0.720361	50.2072	63.0476	0.000143552
	50.2072	63.0476
Rep2	42.491	51.095	1.45389	1.50064	29.2257	34.0488	0.00109272
Rep2	34.215	41.048	1.17072	1.20556	29.2257	34.0488	0.000607177
Rep2	15.937	27.91	0.545308	0.819706	29.2257	34.0489	0.0376472
Rep2	8.921	8.862	0.305245	0.260273	29.2257	34.0489	0.00101122
Rep2	13.745	19.906	0.470305	0.584631	29.2257	34.0489	0.00653524
Rep2	31.947	33.556	1.09311	0.985527	29.2257	34.0489	0.00578744
Rep2	74.533	75.577	2.55026	2.21967	29.2257	34.0489	0.0546443
Rep2	36.832	41.472	1.26026	1.21802	29.2257	34.0489	0.000892285
Rep2	15.987	21.159	0.547019	0.621432	29.2257	34.0489	0.00276865
Rep2	20.351	23.446	0.696339	0.6886	29.2257	34.0489	2.99483e-05
Rep2	8.065	16.973	0.275956	0.49849	29.2257	34.0489	0.0247608
Rep2	8.922	10.15	0.305279	0.298102	29.2257	34.0489	2.57598e-05
Rep2	50.104	66.165	1.71438	1.94324	29.2257	34.0489	0.0261882
Rep2	29.486	43.417	1.00891	1.27514	29.2257	34.0489	0.0354402
Rep2	51.671	55.244	1.768	1.62249	29.2257	34.0489	0.0105857
Rep2	15.17	18.495	0.519064	0.543191	29.2257	34.0489	0.000291062
Rep2	6.744	11.021	0.230756	0.323682	29.2257	34.0489	0.00431768
Rep2	7.829	10.541	0.267881	0.309585	29.2257	34.0489	0.000869628
Rep2	72.224	74.979	2.47125	2.2021	29.2257	34.0489	0.0362197
Rep2	50.33	54.843	1.72211	1.61072	29.2257	34.0489	0.00620463
Rep2	53.855	52.679	1.84273	1.54716	29.2257	34.0489	0.0436796
Rep2	20.894	25.454	0.714919	0.747574	29.2257	34.0489	0.000533186
Rep2	6.166	9.022	0.210979	0.264973	29.2257	34.0489	0.00145767
Rep2	6.201	6.462	0.212176	0.189786	29.2257	34.0489	0.000250653
Rep2	74.828	82.184	2.56035	2.41371	29.2257	34.0489	0.0107512
Rep2	59.695	68.192	2.04255	2.00277	29.2257	34.0489	0.000791188
Rep2	26.891	27.059	0.920115	0.794712	29.2257	34.0489	0.0078629
Rep2	36.328	34.617	1.24302	1.01669	29.2257	34.0489	0.0256121
Rep2	13.073	16.413	0.447312	0.482043	29.2257	34.0489	0.000603143
Rep2	8.259	10.192	0.282594	0.299335	29.2257	34.0489	0.000140136
Rep2	71.352	69.984	2.44141	2.0554	29.2257	34.0489	0.0745019
Rep2	48.904	48.543	1.67332	1.42569	29.2257	34.0489	0.030661
Rep2	22.28	24.134	0.762343	0.708806	29.2257	34.0489	0.00143308
Rep2	13.049	17.428	0.446491	0.511854	29.2257	34.0489	0.00213616
Rep2	7.74	10.599	0.264835	0.311289	29.2257	34.0489	0.00107895
Rep2	5.126	7.384	0.175394	0.216865	29.2257	34.0489	0.000859948
Rep2	50.221	52.43	1.71838	1.53985	29.2257	34.0489	0.0159376
Rep2	37.886	39.688	1.29632	1.16562	29.2257	34.0489	0.00854173
Rep2	34.918	23.473	1.19477	0.689393	29.2257	34.0489	0.127703
Rep2	22.305	24.217	0.763198	0.711244	29.2257	34.0489	0.00134962
Rep2	26.28	28.962	0.899209	0.850603	29.2257	34.0489	0.00118127
Rep2	6.734	6.923	0.230414	0.203326	29.2257	34.0489	0.000366875
Rep2	58.252	69.415	1.99318	2.03869	29.2257	34.0489	0.00103578
Rep2	55.532	56.192	1.90011	1.65034	29.2257	34.0489	0.0311929
Rep2	6.908	26.105	0.236367	0.766694	29.2257	34.0489	0.140623
Rep2	23.115	33.589	0.790913	0.986496	29.2257	34.0489	0.0191262
Rep2	23	38.114	0.786979	1.11939	29.2257	34.0489	0.0552498
Rep2	18.29	23.266	0.625819	0.683313	29.2257	34.0489	0.0016528
Rep2	51.672	57.856	1.76803	1.69921	29.2257	34.0489	0.00236842
Rep2	21.107	27.865	0.722207	0.818384	29.2257	34.0489	0.00462504
Rep2	15.997	26.167	0.547361	0.768515	29.2257	34.0489	0.0244545
Rep2	10.891	19.329	0.372651	0.567685	29.2257	34.0489	0.0190191
Rep2	21.344	34.945	0.730316	1.02632	29.2257	34.0489	0.0438095
Rep2	15.59	27.163	0.533435	0.797767	29.2257	34.0489	0.0349357
Rep2	88.198	88.893	3.01782	2.61075	29.2257	34.0489	0.0828532
Rep2	38.67	46.019	1.32315	1.35156	29.2257	34.0489	0.000403553
Rep2	17.848	18.119	0.610695	0.532148	29.2257	34.0489	0.00308485
Rep2	12.965	25.385	0.443616	0.745548	29.2257	34.0489	0.0455812
Rep2	17.489	25.152	0.598412	0.738704	29.2257	34.0489	0.00984103
Rep2	8.186	7.459	0.280096	0.219068	29.2257	34.0489	0.00186221
	29.2257	34.0488
Rep3	49.012	49.052	1.11776	1.00679	43.8486	48.7212	0.00615696
Rep3	30.284	37.255	0.690651	0.764657	43.8486	48.7212	0.00273845
Rep3	38.669	43.131	0.881877	0.885261	43.8486	48.7212	5.72598e-06
Rep3	71.014	72.335	1.61953	1.48467	43.8486	48.7212	0.00909346
Rep3	17.797	21.511	0.405875	0.441512	43.8486	48.7212	0.00063501
Rep3	13.878	16.847	0.316499	0.345784	43.8486	48.7212	0.000428803
Rep3	45.024	47.883	1.02681	0.982796	43.8486	48.7212	0.000968538
Rep3	50.263	55.474	1.14629	1.1386	43.8486	48.7212	2.95445e-05
Rep3	34.901	52.208	0.795945	1.07157	43.8486	48.7212	0.0379835
Rep3	40.647	55.459	0.926987	1.13829	43.8486	48.7212	0.0223251
Rep3	42.782	45.655	0.975678	0.937066	43.8486	48.7212	0.000745413
Rep3	28.053	29.135	0.639771	0.597994	43.8486	48.7212	0.000872647
Rep3	50.072	58.247	1.14193	1.19552	43.8486	48.7212	0.00143566
Rep3	40.107	49.077	0.914672	1.0073	43.8486	48.7212	0.00429022
Rep3	29.674	33.065	0.676739	0.678657	43.8486	48.7212	1.83958e-06
Rep3	65.587	65.008	1.49576	1.33429	43.8486	48.7212	0.0130376
Rep3	60.411	54.995	1.37772	1.12877	43.8486	48.7212	0.0309885
Rep3	53.804	59.154	1.22704	1.21413	43.8486	48.7212	8.334e-05
Rep3	92.428	96.363	2.10789	1.97785	43.8486	48.7212	0.00845635
Rep3	18.458	21.213	0.420949	0.435396	43.8486	48.7212	0.000104347
Rep3	51.085	67.28	1.16503	1.38092	43.8486	48.7212	0.023303
Rep3	24.949	29.336	0.568982	0.60212	43.8486	48.7212	0.000549063
Rep3	25.33	30.921	0.577671	0.634652	43.8486	48.7212	0.00162342
Rep3	11.707	14.591	0.266987	0.299479	43.8486	48.7212	0.000527866
Rep3	71.05	74.035	1.62035	1.51956	43.8486	48.7212	0.00507906
Rep3	36.558	61.778	0.833734	1.26799	43.8486	48.7212	0.094289
Rep3	67.887	68.14	1.54822	1.39857	43.8486	48.7212	0.0111972
Rep3	42.008	56.604	0.958026	1.16179	43.8486	48.7212	0.0207607
Rep3	36.337	42.727	0.828694	0.876969	43.8486	48.7212	0.00116524
Rep3	20.082	23.177	0.457986	0.475707	43.8486	48.7212	0.000157011
Rep3	44.968	50.912	1.02553	1.04497	43.8486	48.7212	0.000188859
Rep3	61.791	75.982	1.40919	1.55953	43.8486	48.7212	0.0113001
Rep3	46.018	49.081	1.04948	1.00738	43.8486	48.7212	0.000885881
Rep3	49.093	42.028	1.11961	0.862622	43.8486	48.7212	0.03302
Rep3	10.441	12.446	0.238115	0.255453	43.8486	48.7212	0.000150306
Rep3	11.93	11.983	0.272073	0.24595	43.8486	48.7212	0.000341199
Rep3	66.067	70.74	1.50671	1.45193	43.8486	48.7212	0.0015002
Rep3	44.21	61.028	1.00824	1.2526	43.8486	48.7212	0.029854
Rep3	28.667	31.418	0.653774	0.644853	43.8486	48.7212	3.97924e-05
Rep3	8.3	16.496	0.189288	0.33858	43.8486	48.7212	0.011144
Rep3	49.66	56.485	1.13254	1.15935	43.8486	48.7212	0.00035954
Rep3	27.98	30.195	0.638106	0.619751	43.8486	48.7212	0.000168461
Rep3	70.803	77.01	1.61472	1.58063	43.8486	48.7212	0.000581158
Rep3	53.527	62.345	1.22073	1.27963	43.8486	48.7212	0.00173471
Rep3	44.665	52.176	1.01862	1.07091	43.8486	48.7212	0.00136705
Rep3	32.013	65.024	0.730082	1.33461	43.8486	48.7212	0.18273
Rep3	45.255	47.719	1.03208	0.97943	43.8486	48.7212	0.00138582
Rep3	50.781	59.432	1.1581	1.21984	43.8486	48.7212	0.00190575
Rep3	56.642	60.324	1.29177	1.23815	43.8486	48.7212	0.00143751
Rep3	66.859	68.899	1.52477	1.41415	43.8486	48.7212	0.00611889
Rep3	51.632	53.001	1.17751	1.08784	43.8486	48.7212	0.00402002
Rep3	65.529	66.505	1.49444	1.36501	43.8486	48.7212	0.008376
Rep3	50.818	59.873	1.15895	1.22889	43.8486	48.7212	0.00244616
Rep3	26.694	30.108	0.608778	0.617965	43.8486	48.7212	4.22016e-05
Rep3	70.786	69.259	1.61433	1.42154	43.8486	48.7212	0.0185847
Rep3	78.717	51.909	1.7952	1.06543	43.8486	48.7212	0.266285
Rep3	71.751	63.984	1.63634	1.31327	43.8486	48.7212	0.0521873
Rep3	20.983	24.906	0.478534	0.511194	43.8486	48.7212	0.000533346
Rep3	5.283	10.952	0.120483	0.224789	43.8486	48.7212	0.00543989
Rep3	59.194	59.399	1.34997	1.21916	43.8486	48.7212	0.00855499
	43.8486	48.7212

## Sheet: hsp90 no intron met2ko on EV
	GFP	mCherry	GFPnorm	Cherrynorm	GFPave	Cherryave	Noise
Rep1	10.166	42.554	0.368659	1.05698	27.5757	40.26	0.236892
Rep1	12.863	74.521	0.466463	1.85099	27.5757	40.26	0.958462
Rep1	23.413	15.734	0.849048	0.39081	27.5757	40.26	0.104991
Rep1	24.6	21.51	0.892093	0.534277	27.5757	40.26	0.0640161
Rep1	65.754	48.63	2.3845	1.2079	27.5757	40.26	0.692195
Rep1	10.044	55.994	0.364235	1.39081	27.5757	40.26	0.526928
Rep1	22.882	73.783	0.829792	1.83266	27.5757	40.26	0.502875
Rep1	7.556	72.011	0.27401	1.78865	27.5757	40.26	1.14706
Rep1	4.016	31.333	0.145636	0.778266	27.5757	40.26	0.200111
Rep1	8.631	34.968	0.312994	0.868554	27.5757	40.26	0.154324
Rep1	4.534	36.558	0.164421	0.908048	27.5757	40.26	0.276491
Rep1	6.165	30.356	0.223567	0.753999	27.5757	40.26	0.140679
Rep1	40.853	52.18	1.48149	1.29608	27.5757	40.26	0.0171894
Rep1	44.37	58.71	1.60903	1.45827	27.5757	40.26	0.0113643
Rep1	43.389	58.581	1.57346	1.45507	27.5757	40.26	0.007008
Rep1	30.166	8.015	1.09394	0.199081	27.5757	40.26	0.400385
Rep1	20.876	13.752	0.757046	0.34158	27.5757	40.26	0.0863061
Rep1	18.037	10.722	0.654093	0.266319	27.5757	40.26	0.0751843
Rep1	14.772	86.04	0.535691	2.13711	27.5757	40.26	1.28227
Rep1	63.567	76.129	2.30519	1.89093	27.5757	40.26	0.0858041
Rep1	34.759	42.048	1.2605	1.04441	27.5757	40.26	0.0233468
Rep1	29.616	53.076	1.07399	1.31833	27.5757	40.26	0.0298505
Rep1	87.328	89.415	3.16686	2.22094	27.5757	40.26	0.447381
Rep1	27.48	34.445	0.996533	0.855564	27.5757	40.26	0.00993618
Rep1	20.035	103.596	0.726548	2.57317	27.5757	40.26	1.70501
Rep1	9.754	37.88	0.353719	0.940884	27.5757	40.26	0.172382
Rep1	3.575	50.738	0.129644	1.26026	27.5757	40.26	0.639145
Rep1	5.044	35.686	0.182915	0.886388	27.5757	40.26	0.247437
Rep1	3.902	58.334	0.141502	1.44893	27.5757	40.26	0.854687
Rep1	3.633	50.595	0.131747	1.25671	27.5757	40.26	0.632767
Rep1	20.094	76.653	0.728688	1.90395	27.5757	40.26	0.69062
Rep1	16.021	85.081	0.580985	2.11329	27.5757	40.26	1.17398
Rep1	3.947	35.472	0.143134	0.881073	27.5757	40.26	0.272277
Rep1	4.291	46.885	0.155609	1.16456	27.5757	40.26	0.508987
Rep1	4.887	52.146	0.177222	1.29523	27.5757	40.26	0.624972
Rep1	23.344	30.398	0.846545	0.755042	27.5757	40.26	0.00418642
Rep1	48.718	58.752	1.76671	1.45931	27.5757	40.26	0.047245
Rep1	58.87	74.198	2.13486	1.84297	27.5757	40.26	0.0425992
Rep1	25.824	32.007	0.93648	0.795007	27.5757	40.26	0.0100073
Rep1	27.21	10.83	0.986742	0.269001	27.5757	40.26	0.257576
Rep1	26.49	27.273	0.960632	0.677422	27.5757	40.26	0.040104
Rep1	19.738	19.406	0.715778	0.482017	27.5757	40.26	0.0273221
Rep1	48.268	45.746	1.75039	1.13626	27.5757	40.26	0.188574
Rep1	43.587	18.026	1.58064	0.44774	27.5757	40.26	0.641728
Rep1	31.016	16.57	1.12476	0.411575	27.5757	40.26	0.254318
Rep1	27.875	38.033	1.01086	0.944685	27.5757	40.26	0.00218942
Rep1	29.639	10.85	1.07483	0.269498	27.5757	40.26	0.324277
Rep1	24.841	29.426	0.900833	0.730899	27.5757	40.26	0.0144387
Rep1	59.401	46.351	2.15411	1.15129	27.5757	40.26	0.502827
Rep1	64.417	52.655	2.33601	1.30787	27.5757	40.26	0.528537
Rep1	19.402	4.614	0.703593	0.114605	27.5757	40.26	0.173453
Rep1	36.6	6.209	1.32726	0.154223	27.5757	40.26	0.688009
Rep1	56.446	5.383	2.04695	0.133706	27.5757	40.26	1.83026
Rep1	35.355	4.467	1.28211	0.110954	27.5757	40.26	0.685805
Rep1	69.527	45.191	2.52132	1.12248	27.5757	40.26	0.978383
Rep1	40.69	9	1.47558	0.223547	27.5757	40.26	0.783793
Rep1	24.399	3.684	0.884804	0.0915052	27.5757	40.26	0.314661
Rep1	6.487	22.211	0.235244	0.551689	27.5757	40.26	0.0500687
Rep1	31.388	31.38	1.13825	0.779434	27.5757	40.26	0.0643755
Rep1	23.989	18.809	0.869936	0.467188	27.5757	40.26	0.0811028
	27.5757	40.26
Rep2	74.953	57.303	2.15266	2.07319	34.8188	27.6414	0.00315757
Rep2	52.831	19.472	1.51731	0.704486	34.8188	27.6414	0.330343
Rep2	28.631	2.924	0.822286	0.105789	34.8188	27.6414	0.256684
Rep2	28.326	4.051	0.813526	0.146563	34.8188	27.6414	0.22242
Rep2	28.942	4.445	0.831218	0.160818	34.8188	27.6414	0.224718
Rep2	22.453	2.893	0.644853	0.104667	34.8188	27.6414	0.1459
Rep2	80.524	67.253	2.31266	2.43318	34.8188	27.6414	0.00726228
Rep2	43.992	59.383	1.26346	2.14844	34.8188	27.6414	0.391603
Rep2	10.404	20.407	0.298804	0.738314	34.8188	27.6414	0.0965845
Rep2	16.181	22.947	0.46472	0.83021	34.8188	27.6414	0.0667913
Rep2	18.189	63.08	0.52239	2.2822	34.8188	27.6414	1.54846
Rep2	7.878	23.442	0.226257	0.848119	34.8188	27.6414	0.193356
Rep2	61.56	81.118	1.76801	2.9348	34.8188	27.6414	0.680704
Rep2	54.424	48.355	1.56306	1.74946	34.8188	27.6414	0.0173713
Rep2	44.565	35.672	1.27991	1.29059	34.8188	27.6414	5.70455e-05
Rep2	44.722	34.942	1.28442	1.26418	34.8188	27.6414	0.000204803
Rep2	32.038	46.835	0.920135	1.69446	34.8188	27.6414	0.299793
Rep2	6.701	31.532	0.192454	1.14081	34.8188	27.6414	0.44969
Rep2	12.007	71.257	0.344842	2.57804	34.8188	27.6414	2.49358
Rep2	61.935	48.488	1.77878	1.75427	34.8188	27.6414	0.000300401
Rep2	4.544	29.627	0.130504	1.07189	34.8188	27.6414	0.443102
Rep2	5.53	33.022	0.158822	1.19472	34.8188	27.6414	0.53654
Rep2	7.139	17.698	0.205033	0.640304	34.8188	27.6414	0.0947304
Rep2	6.531	28.535	0.187571	1.03238	34.8188	27.6414	0.356852
Rep2	74.036	12.669	2.12632	0.458357	34.8188	27.6414	1.39105
Rep2	57.383	14.914	1.64805	0.53958	34.8188	27.6414	0.614349
Rep2	44.274	4.569	1.27155	0.165304	34.8188	27.6414	0.611895
Rep2	58.289	5.034	1.67407	0.182127	34.8188	27.6414	1.11294
Rep2	36.689	3.752	1.05371	0.135745	34.8188	27.6414	0.421332
Rep2	52.629	27.503	1.51151	0.995043	34.8188	27.6414	0.133369
Rep2	39.86	45.483	1.14478	1.64555	34.8188	27.6414	0.125383
Rep2	36.982	42.135	1.06213	1.52442	34.8188	27.6414	0.106858
Rep2	35.805	46.568	1.02832	1.6848	34.8188	27.6414	0.215484
Rep2	25.853	29.652	0.742501	1.07279	34.8188	27.6414	0.0545464
Rep2	22.024	31.4	0.632532	1.13603	34.8188	27.6414	0.126758
Rep2	24.271	34.595	0.697066	1.25163	34.8188	27.6414	0.15377
Rep2	31.161	81.328	0.894948	2.9424	34.8188	27.6414	2.09604
Rep2	48.105	64.93	1.38158	2.34913	34.8188	27.6414	0.468077
Rep2	36.932	28.548	1.06069	1.03285	34.8188	27.6414	0.000387544
Rep2	15.229	21.607	0.437379	0.781729	34.8188	27.6414	0.0592887
Rep2	31.908	27.819	0.916401	1.00648	34.8188	27.6414	0.00405672
Rep2	5.86	24.388	0.1683	0.882344	34.8188	27.6414	0.25493
Rep2	73.144	6.753	2.1007	0.24432	34.8188	27.6414	1.72308
Rep2	58.196	4.539	1.6714	0.164219	34.8188	27.6414	1.13579
Rep2	26.945	4.291	0.773864	0.155246	34.8188	27.6414	0.191344
Rep2	42.789	2.72	1.22891	0.0984081	34.8188	27.6414	0.639012
Rep2	65.716	3.578	1.88737	0.12945	34.8188	27.6414	1.54514
Rep2	49.154	3.793	1.41171	0.137229	34.8188	27.6414	0.81215
Rep2	33.051	24.219	0.949229	0.87623	34.8188	27.6414	0.00266439
Rep2	53.568	27.883	1.53848	1.00879	34.8188	27.6414	0.140284
Rep2	20.662	4.691	0.593415	0.169718	34.8188	27.6414	0.0897597
Rep2	3.6	18.725	0.103392	0.67746	34.8188	27.6414	0.164777
Rep2	13.451	27.679	0.386314	1.00141	34.8188	27.6414	0.189172
Rep2	4.882	29.29	0.140212	1.0597	34.8188	27.6414	0.422726
Rep2	61.461	29.11	1.76517	1.05318	34.8188	27.6414	0.25346
Rep2	49.867	23.749	1.43219	0.859226	34.8188	27.6414	0.164142
Rep2	18.881	4.314	0.542265	0.156078	34.8188	27.6414	0.07457
Rep2	25.776	3.807	0.74029	0.137735	34.8188	27.6414	0.181536
Rep2	22.152	23.46	0.636208	0.84877	34.8188	27.6414	0.0225913
Rep2	33.544	14.311	0.963388	0.517764	34.8188	27.6414	0.0992901
	34.8188	27.6414
Rep3	63.748	80.695	1.96039	1.77272	32.5182	45.5205	0.0176106
Rep3	67.285	80.176	2.06916	1.76132	32.5182	45.5205	0.0473844
Rep3	46.181	53.542	1.42017	1.17622	32.5182	45.5205	0.0297558
Rep3	28.471	36.896	0.875546	0.810536	32.5182	45.5205	0.00211315
Rep3	51.586	62.864	1.58638	1.381	32.5182	45.5205	0.0210902
Rep3	29.324	8.666	0.901777	0.190376	32.5182	45.5205	0.253046
Rep3	75.08	85.158	2.30888	1.87076	32.5182	45.5205	0.0959717
Rep3	63.828	74.992	1.96285	1.64743	32.5182	45.5205	0.0497442
Rep3	21.129	6.059	0.649763	0.133105	32.5182	45.5205	0.133468
Rep3	23.46	7.117	0.721447	0.156347	32.5182	45.5205	0.159669
Rep3	18.757	14.194	0.576819	0.311816	32.5182	45.5205	0.0351134
Rep3	12.425	9.585	0.382096	0.210564	32.5182	45.5205	0.0147115
Rep3	28.511	37.898	0.876776	0.832548	32.5182	45.5205	0.000978057
Rep3	71.044	32.93	2.18476	0.72341	32.5182	45.5205	1.06777
Rep3	23.45	7.049	0.721139	0.154853	32.5182	45.5205	0.16034
Rep3	37.161	4.946	1.14278	0.108654	32.5182	45.5205	0.53471
Rep3	36.225	4.175	1.114	0.0917169	32.5182	45.5205	0.52253
Rep3	20.402	14.104	0.627406	0.309838	32.5182	45.5205	0.0504247
Rep3	21.478	85.402	0.660496	1.87612	32.5182	45.5205	0.738873
Rep3	8.789	85.46	0.270281	1.8774	32.5182	45.5205	1.29141
Rep3	4.348	34.051	0.133711	0.748037	32.5182	45.5205	0.188698
Rep3	6.022	30.526	0.18519	0.670599	32.5182	45.5205	0.117811
Rep3	10.155	18.568	0.312289	0.407904	32.5182	45.5205	0.00457117
Rep3	3.645	39.771	0.112092	0.873694	32.5182	45.5205	0.290019
Rep3	77.696	47.481	2.38932	1.04307	32.5182	45.5205	0.9062
Rep3	28.9	44.72	0.888739	0.982415	32.5182	45.5205	0.00438759
Rep3	6.546	26.411	0.201304	0.5802	32.5182	45.5205	0.0717812
Rep3	19.533	10.238	0.600683	0.22491	32.5182	45.5205	0.0706027
Rep3	10.064	53.363	0.30949	1.17229	32.5182	45.5205	0.372208
Rep3	31.901	14.032	0.981026	0.308257	32.5182	45.5205	0.226309
Rep3	109.909	110.821	3.37994	2.43453	32.5182	45.5205	0.446904
Rep3	96.483	103.231	2.96706	2.26779	32.5182	45.5205	0.244491
Rep3	20.23	31.832	0.622117	0.699289	32.5182	45.5205	0.00297779
Rep3	20.383	27.247	0.626822	0.598565	32.5182	45.5205	0.000399217
Rep3	6.724	34.607	0.206778	0.760251	32.5182	45.5205	0.153166
Rep3	19.616	40.837	0.603235	0.897112	32.5182	45.5205	0.0431819
Rep3	69.362	77.96	2.13303	1.71263	32.5182	45.5205	0.0883677
Rep3	51.176	57.317	1.57377	1.25915	32.5182	45.5205	0.0494952
Rep3	36.31	44.218	1.11661	0.971387	32.5182	45.5205	0.0105453
Rep3	6.589	23.985	0.202626	0.526905	32.5182	45.5205	0.0525785
Rep3	56.211	59.678	1.72861	1.31101	32.5182	45.5205	0.0871941
Rep3	15.735	16.14	0.483886	0.354566	32.5182	45.5205	0.00836187
Rep3	25.483	80.706	0.783658	1.77296	32.5182	45.5205	0.489358
Rep3	82.065	90.801	2.52368	1.99473	32.5182	45.5205	0.139895
Rep3	8.248	20.308	0.253644	0.446129	32.5182	45.5205	0.0185251
Rep3	6.599	27.674	0.202934	0.607946	32.5182	45.5205	0.0820174
Rep3	5.14	39.664	0.158066	0.871344	32.5182	45.5205	0.254382
Rep3	5.038	29.039	0.15493	0.637932	32.5182	45.5205	0.116646
Rep3	82.818	84.792	2.54684	1.86272	32.5182	45.5205	0.234006
Rep3	40.547	71.578	1.24691	1.57243	32.5182	45.5205	0.0529833
Rep3	7.06	30.309	0.217111	0.665832	32.5182	45.5205	0.100675
Rep3	6.253	25.388	0.192293	0.557727	32.5182	45.5205	0.0667707
Rep3	52.995	61.829	1.62971	1.35827	32.5182	45.5205	0.0368414
Rep3	7.321	84.525	0.225137	1.85686	32.5182	45.5205	1.33125
Rep3	85.445	93.378	2.62762	2.05134	32.5182	45.5205	0.166051
Rep3	53.415	62.806	1.64263	1.37973	32.5182	45.5205	0.0345579
Rep3	7.756	32.588	0.238514	0.715897	32.5182	45.5205	0.113947
Rep3	7.063	47.727	0.217203	1.04847	32.5182	45.5205	0.345505
Rep3	5.598	58.46	0.172151	1.28426	32.5182	45.5205	0.61839
Rep3	6.377	50.718	0.196107	1.11418	32.5182	45.5205	0.421429
	32.5182	45.5205

## Sheet: hsp90 no intron met2KO set25
	GFP	mCherry	GFPnorm	Cherrynorm	GFPave	Cherryave	Noise
Rep1	91.024	94.906	2.06635	1.96656	44.0505	48.2608	0.0049795
Rep1	60.776	66.529	1.37969	1.37855	44.0505	48.2608	6.41188e-07
Rep1	23.988	30.956	0.544556	0.641442	44.0506	48.2608	0.00469351
Rep1	24.034	28.087	0.5456	0.581993	44.0506	48.2608	0.000662245
Rep1	32.253	37.471	0.732181	0.77644	44.0506	48.2608	0.000979447
Rep1	20.853	25.218	0.473387	0.522545	44.0506	48.2608	0.00120821
Rep1	73.095	72.352	1.65934	1.49921	44.0506	48.2608	0.0128207
Rep1	66.433	70.37	1.50811	1.45814	44.0506	48.2608	0.00124816
Rep1	25.049	28.135	0.568642	0.582988	44.0506	48.2608	0.000102911
Rep1	17.342	21.662	0.393684	0.44886	44.0506	48.2608	0.00152223
Rep1	41.319	43.448	0.937989	0.90029	44.0506	48.2608	0.000710622
Rep1	22.241	21.895	0.504897	0.453688	44.0506	48.2608	0.00131114
Rep1	71.076	75.576	1.61351	1.56602	44.0506	48.2608	0.00112768
Rep1	64.374	71.007	1.46136	1.47134	44.0506	48.2608	4.97787e-05
Rep1	28.587	35.963	0.648958	0.745193	44.0506	48.2608	0.00463054
Rep1	24.04	31.076	0.545736	0.643929	44.0506	48.2608	0.0048209
Rep1	58.627	62.238	1.3309	1.28964	44.0506	48.2608	0.000851269
Rep1	52.394	55.619	1.1894	1.15249	44.0506	48.2608	0.000681483
Rep1	83.506	88.434	1.89568	1.83245	44.0506	48.2608	0.00199929
Rep1	54.907	64.564	1.24645	1.33784	44.0506	48.2608	0.0041755
Rep1	25.423	30.553	0.577132	0.633092	44.0506	48.2608	0.00156575
Rep1	25.224	31.46	0.572614	0.651886	44.0506	48.2608	0.00314198
Rep1	29.488	34.191	0.669412	0.708475	44.0506	48.2608	0.000762956
Rep1	27.616	31.537	0.626915	0.653481	44.0506	48.2608	0.000352869
Rep1	48.936	56.229	1.1109	1.16513	44.0506	48.2608	0.00147002
Rep1	57.047	66.632	1.29503	1.38069	44.0506	48.2608	0.00366835
Rep1	31.323	36.654	0.711069	0.759511	44.0506	48.2608	0.00117333
Rep1	22.656	30.342	0.514318	0.628719	44.0506	48.2608	0.00654389
Rep1	57.009	54.97	1.29417	1.13904	44.0506	48.2608	0.012033
Rep1	63.079	61.199	1.43197	1.26811	44.0506	48.2608	0.0134245
Rep1	51.549	57.984	1.17022	1.20149	44.0506	48.2608	0.000488891
Rep1	62.808	69.668	1.42581	1.4436	44.0506	48.2608	0.000158106
Rep1	18.361	22.169	0.416816	0.459366	44.0506	48.2608	0.000905244
Rep1	19.549	24.833	0.443785	0.514567	44.0506	48.2608	0.00250503
Rep1	35.057	38.178	0.795835	0.79109	44.0506	48.2608	1.12569e-05
Rep1	44.56	47.406	1.01156	0.982304	44.0506	48.2608	0.000428068
Rep1	48.022	58.162	1.09016	1.20518	44.0506	48.2608	0.00661536
Rep1	61.338	68.55	1.39244	1.42043	44.0506	48.2608	0.000391632
Rep1	21.536	24.074	0.488892	0.49884	44.0506	48.2608	4.94744e-05
Rep1	26.86	32.765	0.609753	0.678927	44.0506	48.2608	0.00239247
Rep1	28.049	30.325	0.636745	0.628367	44.0506	48.2608	3.50941e-05
Rep1	28.984	35.108	0.657971	0.727476	44.0506	48.2608	0.00241551
Rep1	82.214	86.61	1.86635	1.79465	44.0506	48.2608	0.00257043
Rep1	45.447	50.304	1.0317	1.04235	44.0506	48.2608	5.67539e-05
Rep1	26.939	32.742	0.611547	0.67845	44.0506	48.2608	0.00223803
Rep1	48.928	52.647	1.11072	1.0909	44.0506	48.2608	0.000196401
Rep1	40.034	42.845	0.908818	0.887795	44.0506	48.2608	0.000220988
Rep1	41.335	24.325	0.938353	0.504041	44.0506	48.2608	0.0943135
Rep1	90.577	87.622	2.0562	1.81562	44.0506	48.2608	0.0289393
Rep1	46.804	50.099	1.06251	1.03811	44.0506	48.2608	0.000297663
Rep1	54.711	55.475	1.242	1.1495	44.0506	48.2608	0.0042782
Rep1	58.774	62.666	1.33424	1.29851	44.0506	48.2608	0.000638326
Rep1	41.403	46.976	0.939896	0.973394	44.0506	48.2608	0.000561049
Rep1	32.846	37.251	0.745643	0.771881	44.0506	48.2608	0.000344242
Rep1	69.267	73.949	1.57244	1.5323	44.0506	48.2608	0.00080551
Rep1	61.616	71.946	1.39876	1.4908	44.0506	48.2608	0.00423612
Rep1	28.211	36.301	0.640423	0.752196	44.0506	48.2608	0.00624669
Rep1	20.986	26.164	0.476407	0.542147	44.0506	48.2608	0.00216088
Rep1	44.464	46.47	1.00938	0.962909	44.0506	48.2608	0.00107998
Rep1	38.085	42.762	0.864574	0.886075	44.0506	48.2608	0.000231157
	44.0505	48.2608
Rep2	78.982	83.719	1.75687	1.72217	44.9561	48.6125	0.000602032
Rep2	23.3	29.631	0.518285	0.609536	44.9561	48.6125	0.0041634
Rep2	39.574	45.057	0.880283	0.926862	44.9561	48.6125	0.00108482
Rep2	24.025	28.692	0.534411	0.59022	44.9561	48.6125	0.00155729
Rep2	29.792	33.438	0.662692	0.687849	44.9561	48.6125	0.000316432
Rep2	37.537	40.412	0.834972	0.831311	44.9561	48.6125	6.70308e-06
Rep2	82.594	81.89	1.83722	1.68455	44.9561	48.6125	0.0116539
Rep2	29.62	37.93	0.658866	0.780254	44.9561	48.6125	0.00736742
Rep2	26.088	28.172	0.580301	0.579523	44.9561	48.6125	3.02501e-07
Rep2	22.3	24.92	0.496041	0.512626	44.9561	48.6125	0.000137545
Rep2	30.548	31.208	0.679509	0.641976	44.9561	48.6125	0.000704353
Rep2	24.572	26.662	0.546579	0.548461	44.9561	48.6125	1.77098e-06
Rep2	62.799	71.202	1.3969	1.46469	44.9561	48.6125	0.00229766
Rep2	41.645	51.654	0.92635	1.06257	44.9561	48.6125	0.0092777
Rep2	33.578	37.513	0.746908	0.771676	44.9561	48.6125	0.000306713
Rep2	17.774	22.624	0.395364	0.465396	44.9561	48.6125	0.00245219
Rep2	39.103	41.926	0.869806	0.862455	44.9561	48.6125	2.702e-05
Rep2	26.547	32.779	0.590511	0.674293	44.9561	48.6125	0.00350973
Rep2	62.806	68.176	1.39705	1.40244	44.9561	48.6125	1.45025e-05
Rep2	51.775	63.922	1.15168	1.31493	44.9561	48.6125	0.0133253
Rep2	25.535	31.796	0.568	0.654072	44.9561	48.6125	0.00370419
Rep2	24.527	29.204	0.545578	0.600752	44.9561	48.6125	0.00152209
Rep2	26.568	27.66	0.590978	0.568991	44.9561	48.6125	0.000241719
Rep2	20.655	21.322	0.459449	0.438612	44.9561	48.6125	0.000217088
Rep2	99.577	98.966	2.21499	2.03582	44.9561	48.6125	0.0160509
Rep2	24.313	29.173	0.540818	0.600114	44.9561	48.6125	0.00175805
Rep2	65.095	65.958	1.44797	1.35681	44.9561	48.6125	0.0041548
Rep2	23.293	28.805	0.518129	0.592544	44.9561	48.6125	0.00276883
Rep2	19.225	22.369	0.42764	0.46015	44.9561	48.6125	0.000528441
Rep2	21.372	26.001	0.475398	0.534864	44.9561	48.6125	0.00176806
Rep2	108.53	115.895	2.41414	2.38406	44.9561	48.6125	0.000452276
Rep2	26.372	35.268	0.586618	0.725494	44.9561	48.6125	0.00964326
Rep2	46.067	48.819	1.02471	1.00425	44.9561	48.6125	0.000209369
Rep2	29.79	32.354	0.662648	0.66555	44.9561	48.6125	4.21205e-06
Rep2	36.978	38.204	0.822538	0.78589	44.9561	48.6125	0.000671522
Rep2	21.786	24.265	0.484607	0.499152	44.9561	48.6125	0.000105783
Rep2	99.734	97.185	2.21848	1.99918	44.9561	48.6125	0.024046
Rep2	42.819	47.354	0.952465	0.974114	44.9561	48.6125	0.000234339
Rep2	41.501	43.43	0.923147	0.893393	44.9561	48.6125	0.000442639
Rep2	25.822	30.438	0.574384	0.626137	44.9561	48.6125	0.00133917
Rep2	80.186	75.074	1.78366	1.54434	44.9561	48.6125	0.0286362
Rep2	31.942	37.227	0.710517	0.765792	44.9561	48.6125	0.00152768
Rep2	105.485	104.922	2.34641	2.15834	44.9561	48.6125	0.0176846
Rep2	31.804	38.299	0.707447	0.787844	44.9561	48.6125	0.00323184
Rep2	79.868	76.285	1.77658	1.56925	44.9561	48.6125	0.0214932
Rep2	34.11	43.008	0.758742	0.884713	44.9561	48.6125	0.0079343
Rep2	70.425	71.187	1.56653	1.46438	44.9561	48.6125	0.00521754
Rep2	65.28	66.56	1.45209	1.3692	44.9561	48.6125	0.00343525
Rep2	97.375	97.083	2.16601	1.99708	44.9561	48.6125	0.0142676
Rep2	42.339	55.4	0.941788	1.13963	44.9561	48.6125	0.0195702
Rep2	24.557	29.189	0.546245	0.600444	44.9561	48.6125	0.00146873
Rep2	28.839	35.912	0.641494	0.738742	44.9561	48.6125	0.00472855
Rep2	72.68	71.009	1.61669	1.46072	44.9561	48.6125	0.0121639
Rep2	41.573	43.671	0.924749	0.898351	44.9561	48.6125	0.000348417
Rep2	118.571	112.676	2.63749	2.31784	44.9561	48.6125	0.0510865
Rep2	18.896	24.588	0.420322	0.505797	44.9561	48.6125	0.00365297
Rep2	40.403	43.569	0.898723	0.896253	44.9561	48.6125	3.05141e-06
Rep2	32.548	40.812	0.723997	0.839539	44.9561	48.6125	0.00667499
Rep2	29.977	37.168	0.666808	0.764579	44.9561	48.6125	0.00477959
Rep2	35.988	37.116	0.800516	0.763509	44.9561	48.6125	0.000684765
	44.9561	48.6125
Rep3	121.367	121.654	2.63286	2.45584	46.0971	49.5367	0.0156673
Rep3	29.107	32.158	0.631428	0.649177	46.0971	49.5367	0.000157501
Rep3	90.433	82.653	1.96179	1.66852	46.0971	49.5367	0.0430038
Rep3	28.586	39.859	0.620126	0.804637	46.0971	49.5367	0.0170222
Rep3	20.829	26.544	0.451851	0.535846	46.0971	49.5367	0.00352762
Rep3	21.831	24.18	0.473587	0.488124	46.0971	49.5367	0.000105654
Rep3	52.001	60.323	1.12808	1.21775	46.0971	49.5367	0.00402038
Rep3	72.707	84.692	1.57726	1.70969	46.0971	49.5367	0.00876847
Rep3	27.392	32.954	0.594224	0.665245	46.0971	49.5367	0.00252201
Rep3	36.197	40.543	0.785234	0.818445	46.0971	49.5367	0.000551493
Rep3	38.91	41.862	0.844088	0.845072	46.0971	49.5367	4.84085e-07
Rep3	39.09	42.017	0.847993	0.848201	46.0971	49.5367	2.16639e-08
Rep3	77.133	81.634	1.67327	1.64795	46.0971	49.5367	0.000320546
Rep3	50.886	55.577	1.10389	1.12194	46.0971	49.5367	0.000162909
Rep3	26.086	33.304	0.565893	0.672311	46.0971	49.5367	0.00566243
Rep3	42.021	51.859	0.911576	1.04688	46.0971	49.5367	0.0091539
Rep3	38.134	40.59	0.827254	0.819394	46.0971	49.5367	3.08897e-05
Rep3	34.585	35.841	0.750264	0.723526	46.0971	49.5367	0.000357482
Rep3	37.838	41.636	0.820833	0.84051	46.0971	49.5367	0.000193591
Rep3	29.127	36.596	0.631862	0.738767	46.0971	49.5367	0.00571431
Rep3	48.821	51.057	1.05909	1.03069	46.0971	49.5367	0.000403237
Rep3	26.226	32.084	0.56893	0.647683	46.0971	49.5367	0.00310102
Rep3	24.629	26.509	0.534285	0.53514	46.0971	49.5367	3.64834e-07
Rep3	46.444	49.354	1.00753	0.996314	46.0971	49.5367	6.28547e-05
Rep3	70.166	77.439	1.52214	1.56327	46.0971	49.5367	0.000845958
Rep3	51.116	56.599	1.10888	1.14257	46.0971	49.5367	0.000567581
Rep3	26.343	33.347	0.571468	0.673179	46.0971	49.5367	0.00517258
Rep3	28.768	37.861	0.624074	0.764304	46.0971	49.5367	0.00983213
Rep3	43.32	45.604	0.939756	0.920612	46.0971	49.5367	0.000183239
Rep3	51.189	52.482	1.11046	1.05946	46.0971	49.5367	0.00130059
Rep3	84.07	89.326	1.82376	1.80323	46.0971	49.5367	0.000210687
Rep3	60.235	68.821	1.3067	1.3893	46.0971	49.5367	0.00341115
Rep3	27.6	31.005	0.598736	0.625901	46.0971	49.5367	0.000368953
Rep3	21.925	28.08	0.475627	0.566854	46.0971	49.5367	0.00416118
Rep3	23.776	29.7	0.515781	0.599557	46.0971	49.5367	0.00350918
Rep3	24.185	27.866	0.524654	0.562534	46.0971	49.5367	0.000717445
Rep3	77.106	86.641	1.67269	1.74903	46.0971	49.5367	0.00291411
Rep3	53.628	62.261	1.16337	1.25687	46.0971	49.5367	0.00437092
Rep3	22.694	30.781	0.492309	0.621379	46.0971	49.5367	0.00832955
Rep3	37.018	47.109	0.803044	0.950994	46.0971	49.5367	0.0109445
Rep3	43.122	46.556	0.935461	0.93983	46.0971	49.5367	9.54755e-06
Rep3	39.393	43.252	0.854566	0.873132	46.0971	49.5367	0.000172351
Rep3	95.822	88.685	2.0787	1.79029	46.0971	49.5367	0.0415895
Rep3	31.913	37.4	0.6923	0.754997	46.0971	49.5367	0.00196549
Rep3	37.233	21.39	0.807708	0.431802	46.0971	49.5367	0.0706528
Rep3	22.969	24.583	0.498275	0.496259	46.0971	49.5367	2.03047e-06
Rep3	95.276	85.608	2.06686	1.72818	46.0971	49.5367	0.0573516
Rep3	67.911	62.131	1.47322	1.25424	46.0971	49.5367	0.0239745
Rep3	89.518	86.106	1.94195	1.73823	46.0971	49.5367	0.0207499
Rep3	77.218	78.284	1.67512	1.58033	46.0971	49.5367	0.00449262
Rep3	22.653	24.007	0.491419	0.484632	46.0971	49.5367	2.30374e-05
Rep3	41.101	43.777	0.891618	0.88373	46.0971	49.5367	3.11094e-05
Rep3	23.161	26.074	0.50244	0.526358	46.0971	49.5367	0.000286051
Rep3	50.241	48.106	1.0899	0.97112	46.0971	49.5367	0.00705377
Rep3	49.479	54.394	1.07337	1.09806	46.0971	49.5367	0.000304838
Rep3	59.916	65.899	1.29978	1.33031	46.0971	49.5367	0.000466061
Rep3	35.974	41.632	0.780397	0.840429	46.0971	49.5367	0.00180196
Rep3	34.224	39.179	0.742433	0.79091	46.0971	49.5367	0.00117501
Rep3	46.553	47.675	1.00989	0.96242	46.0971	49.5367	0.00112673
Rep3	38.629	37.059	0.837992	0.748114	46.0971	49.5367	0.0040391
	46.0971	49.5367
