# Supplementary material for: Maternal histone methyltransferases antagonistically regulate autosomal random monoallelic expression (aRMAE) in C. elegans
Source: Nat Commun. 2025 Nov 28;16:11712. doi: 10.1038/s41467-025-66501-5 (PMC12753696; doi:10.1038/s41467-025-66501-5)
Supplement: Supplementary file 4 — Source Data [file 41467_2025_66501_MOESM4_ESM.zip › Mendenhall Source Data/Source Data 4 Maternal and Paternal Effects.xlsx]

## Sheet: met2cat females
	GFP	mCherry	GFPnorm	Cherrynorm	GFPave	Cherryave	Noise
Rep1	32.576	66.022	0.744891	1.37782	43.7325	47.9178	0.200298
Rep1	43.79	69.621	1.00131	1.45293	43.7325	47.9178	0.101976
Rep1	18.027	50.011	0.41221	1.04368	43.7325	47.9178	0.199379
Rep1	7.555	28.299	0.172755	0.590574	43.7325	47.9178	0.0872864
Rep1	21.904	41.084	0.500863	0.857385	43.7325	47.9178	0.063554
Rep1	3.252	26.83	0.0743611	0.559917	43.7325	47.9178	0.117882
Rep1	49.032	57.786	1.12118	1.20594	43.7325	47.9178	0.00359222
Rep1	69.7	72.877	1.59378	1.52087	43.7325	47.9178	0.00265748
Rep1	18.859	23.121	0.431235	0.482514	43.7325	47.9178	0.00131476
Rep1	23.329	37.077	0.533447	0.773762	43.7325	47.9178	0.0288757
Rep1	38.341	72.656	0.876715	1.51626	43.7325	47.9178	0.20451
Rep1	52.856	33.05	1.20862	0.689723	43.7325	47.9178	0.134627
Rep1	55.485	46.823	1.26873	0.977152	43.7325	47.9178	0.0425102
Rep1	57.15	58.845	1.30681	1.22804	43.7325	47.9178	0.00310211
Rep1	19.656	17.923	0.449459	0.374036	43.7325	47.9178	0.00284432
Rep1	25.677	28.626	0.587137	0.597398	43.7325	47.9178	5.2642e-05
Rep1	23.861	17.781	0.545612	0.371073	43.7325	47.9178	0.0152319
Rep1	23.419	18.602	0.535505	0.388206	43.7325	47.9178	0.0108485
Rep1	99.38	106.825	2.27245	2.22934	43.7325	47.9178	0.000929298
Rep1	107.851	127.979	2.46615	2.6708	43.7325	47.9178	0.0209413
Rep1	27.112	33.382	0.61995	0.696651	43.7325	47.9178	0.00294152
Rep1	21.903	24.932	0.50084	0.520308	43.7326	47.9178	0.000189497
Rep1	28.63	25.736	0.654661	0.537086	43.7326	47.9178	0.00691193
Rep1	19.552	13.329	0.447081	0.278164	43.7326	47.9178	0.0142665
Rep1	139.874	132.374	3.1984	2.76252	43.7326	47.9178	0.0949932
Rep1	92.153	112.994	2.10719	2.35808	43.7326	47.9178	0.0314715
Rep1	34.32	29.275	0.78477	0.610942	43.7326	47.9178	0.0151081
Rep1	34.573	37.815	0.790555	0.789164	43.7326	47.9178	9.68345e-07
Rep1	61.128	59.928	1.39777	1.25064	43.7326	47.9178	0.0108233
Rep1	68.544	66.244	1.56735	1.38245	43.7326	47.9178	0.0170931
Rep1	21.429	68.609	0.490001	1.43181	43.7326	47.9178	0.443498
Rep1	45.617	37.908	1.04309	0.791104	43.7326	47.9178	0.0317484
Rep1	39.338	53.305	0.899513	1.11243	43.7326	47.9178	0.0226658
Rep1	8.591	64.278	0.196444	1.34142	43.7326	47.9178	0.655487
Rep1	68.731	80.533	1.57162	1.68065	43.7326	47.9178	0.00594347
Rep1	17.609	68.837	0.402652	1.43656	43.7326	47.9178	0.534487
Rep1	84.211	94.439	1.92559	1.97085	43.7326	47.9178	0.00102435
Rep1	62.814	66.461	1.43632	1.38698	43.7326	47.9178	0.00121734
Rep1	32.124	19.168	0.734556	0.400018	43.7326	47.9178	0.0559577
Rep1	25.719	20.091	0.588097	0.41928	43.7326	47.9178	0.0142496
Rep1	110.009	77.696	2.51549	1.62144	43.7326	47.9178	0.399664
Rep1	68.31	36.343	1.56199	0.758444	43.7326	47.9178	0.322846
Rep1	103.64	79.936	2.36986	1.66819	43.7326	47.9178	0.24617
Rep1	69.767	26.399	1.59531	0.550922	43.7326	47.9178	0.545373
Rep1	19.202	14.358	0.439078	0.299638	43.7326	47.9178	0.00972175
Rep1	27.605	15.159	0.631223	0.316354	43.7326	47.9178	0.0495713
Rep1	14.966	11.718	0.342216	0.244544	43.7326	47.9178	0.00476999
Rep1	19.143	18.933	0.437729	0.395114	43.7326	47.9178	0.000908014
Rep1	60.485	86.163	1.38307	1.79814	43.7326	47.9178	0.0861437
Rep1	97.486	89.873	2.22914	1.87557	43.7326	47.9178	0.0625077
Rep1	7.656	17.85	0.175064	0.372513	43.7326	47.9178	0.019493
Rep1	14.22	6.791	0.325158	0.141722	43.7326	47.9178	0.0168245
Rep1	11.044	13.968	0.252535	0.291499	43.7326	47.9178	0.0007591
Rep1	10.719	31.56	0.245103	0.658628	43.7326	47.9178	0.0855011
Rep1	90.65	84.72	2.07283	1.76803	43.7326	47.9178	0.0464514
Rep1	57.202	61.722	1.308	1.28808	43.7326	47.9178	0.000198316
Rep1	24.699	10.446	0.564774	0.217998	43.7326	47.9178	0.0601267
Rep1	30.499	26.301	0.697398	0.548877	43.7326	47.9178	0.0110292
Rep1	18.699	8.198	0.427576	0.171085	43.7326	47.9178	0.032894
Rep1	42.28	45.459	0.966786	0.948687	43.7326	47.9178	0.000163784
	43.7325	47.9178
Rep2	95.005	97.051	1.52814	1.42081	62.1702	68.3068	0.00576028
Rep2	90.466	95.627	1.45513	1.39996	62.1702	68.3068	0.00152196
Rep2	29.272	35.773	0.470837	0.523711	62.1702	68.3068	0.00139783
Rep2	24.783	30.594	0.398631	0.447891	62.1702	68.3068	0.00121324
Rep2	44.423	45.392	0.714538	0.664531	62.1702	68.3068	0.00125037
Rep2	11.805	33.505	0.189882	0.490507	62.1702	68.3068	0.0451878
Rep2	155.404	149.35	2.49965	2.18646	62.1702	68.3068	0.0490459
Rep2	140.915	147.979	2.2666	2.16639	62.1702	68.3068	0.00502136
Rep2	32.095	90.712	0.516244	1.32801	62.1702	68.3068	0.32948
Rep2	63.674	107.261	1.02419	1.57028	62.1702	68.3068	0.149109
Rep2	96.869	120.136	1.55813	1.75877	62.1702	68.3068	0.0201291
Rep2	96.281	99.836	1.54867	1.46158	62.1702	68.3068	0.003792
Rep2	89.043	36.12	1.43225	0.528791	62.1702	68.3068	0.408116
Rep2	73.357	49.159	1.17994	0.719679	62.1702	68.3068	0.105919
Rep2	18.137	8.538	0.291731	0.124995	62.1702	68.3068	0.0139005
Rep2	30.468	12.152	0.490074	0.177903	62.1702	68.3068	0.0487253
Rep2	105.672	34.692	1.69972	0.507885	62.1702	68.3068	0.710237
Rep2	84.163	36.156	1.35375	0.529318	62.1702	68.3068	0.339846
Rep2	105.914	51.103	1.70361	0.748139	62.1702	68.3068	0.456466
Rep2	63.816	43.074	1.02647	0.630596	62.1702	68.3068	0.0783591
Rep2	14.875	21.273	0.239263	0.311433	62.1702	68.3068	0.00260429
Rep2	92.881	41.7	1.49398	0.610481	62.1702	68.3068	0.390285
Rep2	37.429	22.229	0.602041	0.325429	62.1702	68.3068	0.0382571
Rep2	59.643	12.626	0.95935	0.184842	62.1702	68.3068	0.299931
Rep2	75.844	86.14	1.21994	1.26107	62.1702	68.3068	0.000845976
Rep2	96.227	108.444	1.5478	1.5876	62.1702	68.3068	0.0007921
Rep2	10.914	61.555	0.17555	0.901155	62.1702	68.3068	0.263251
Rep2	28.431	119.997	0.457309	1.75674	62.1702	68.3068	0.844254
Rep2	31.822	125.792	0.511853	1.84157	62.1702	68.3068	0.884078
Rep2	28.137	122.106	0.45258	1.78761	62.1702	68.3068	0.891153
Rep2	71.133	85.366	1.14417	1.24974	62.1702	68.3068	0.00557335
Rep2	69.694	94.533	1.12102	1.38395	62.1702	68.3068	0.0345654
Rep2	25.246	75.868	0.406079	1.11069	62.1702	68.3068	0.248242
Rep2	10.304	38.477	0.165739	0.563297	62.1702	68.3068	0.0790262
Rep2	69.684	83.265	1.12086	1.21899	62.1702	68.3068	0.00481442
Rep2	44.899	139.883	0.722195	2.04786	62.1702	68.3068	0.878698
Rep2	70.524	60.56	1.13437	0.886588	62.1702	68.3068	0.0306979
Rep2	51.36	48.165	0.826119	0.705127	62.1702	68.3068	0.00731953
Rep2	10.386	43.831	0.167058	0.641678	62.1702	68.3068	0.112632
Rep2	31.754	62.676	0.510759	0.917566	62.1702	68.3068	0.0827458
Rep2	126.769	46.718	2.03906	0.683943	62.1702	68.3068	0.918175
Rep2	85.42	48.423	1.37397	0.708904	62.1702	68.3068	0.221156
Rep2	95.634	84.693	1.53826	1.23989	62.1702	68.3068	0.0445124
Rep2	71.58	65.887	1.15136	0.964574	62.1702	68.3068	0.0174436
Rep2	57.228	54.288	0.920505	0.794767	62.1702	68.3068	0.00790507
Rep2	31.192	25.751	0.501719	0.37699	62.1702	68.3068	0.0077787
Rep2	116.787	91.834	1.8785	1.34443	62.1702	68.3068	0.142616
Rep2	125.074	44.482	2.0118	0.651209	62.1702	68.3068	0.925604
Rep2	92.394	83.868	1.48615	1.22781	62.1702	68.3068	0.033368
Rep2	99.566	89.676	1.60151	1.31284	62.1702	68.3068	0.0416639
Rep2	23.833	60.497	0.383351	0.885666	62.1702	68.3068	0.12616
Rep2	24.755	58.648	0.398181	0.858597	62.1702	68.3068	0.105991
Rep2	85.401	102.847	1.37366	1.50566	62.1702	68.3068	0.00871171
Rep2	94.031	106.301	1.51248	1.55623	62.1702	68.3068	0.000957086
Rep2	69.443	118.052	1.11698	1.72826	62.1702	68.3068	0.186831
Rep2	96.527	137.806	1.55262	2.01746	62.1702	68.3068	0.108034
Rep2	5.894	16.135	0.0948043	0.236214	62.1702	68.3068	0.0099983
Rep2	15.183	17.922	0.244217	0.262375	62.1702	68.3068	0.000164862
Rep2	18.576	13.596	0.298793	0.199043	62.1702	68.3068	0.00497499
Rep2	12.176	52.289	0.195849	0.765502	62.1702	68.3068	0.162252
	62.1702	68.3068
Rep3	42.635	71.825	0.804356	1.37816	53.0052	52.1167	0.164624
Rep3	26.586	105.978	0.501574	2.03347	53.0052	52.1167	1.17336
Rep3	13.31	41.365	0.251108	0.7937	53.0052	52.1167	0.147203
Rep3	9.267	37.643	0.174832	0.722283	53.0052	52.1167	0.149851
Rep3	13.827	52.1	0.260861	0.99968	53.0052	52.1167	0.272926
Rep3	11.459	29.097	0.216186	0.558305	53.0052	52.1167	0.0585225
Rep3	94.538	113.229	1.78356	2.1726	53.0052	52.1167	0.0756772
Rep3	119.387	109.039	2.25237	2.09221	53.0052	52.1167	0.0128251
Rep3	8.558	44.478	0.161456	0.853431	53.0052	52.1167	0.239415
Rep3	9.959	13.098	0.187887	0.251321	53.0052	52.1167	0.00201189
Rep3	48.221	91.723	0.909742	1.75995	53.0052	52.1167	0.361431
Rep3	23.087	87.045	0.435561	1.67019	53.0052	52.1167	0.762159
Rep3	107.314	104.715	2.0246	2.00924	53.0052	52.1167	0.000117877
Rep3	74.792	91.017	1.41103	1.74641	53.0052	52.1167	0.0562383
Rep3	18.186	43.326	0.343099	0.831327	53.0052	52.1167	0.119183
Rep3	37.748	78.46	0.712157	1.50547	53.0052	52.1167	0.314671
Rep3	30.248	84.567	0.570661	1.62265	53.0052	52.1167	0.553337
Rep3	77.643	95.511	1.46482	1.83264	53.0052	52.1167	0.0676449
Rep3	119.24	99.631	2.24959	1.91169	53.0052	52.1167	0.0570887
Rep3	71.243	57.945	1.34408	1.11183	53.0052	52.1167	0.0269688
Rep3	16.091	8.739	0.303574	0.167681	53.0052	52.1167	0.00923343
Rep3	55.032	48.025	1.03824	0.92149	53.0052	52.1167	0.00681514
Rep3	12.982	78.318	0.24492	1.50274	53.0052	52.1167	0.79106
Rep3	88.888	37.129	1.67697	0.71242	53.0052	52.1167	0.465177
Rep3	95.351	56.641	1.7989	1.08681	53.0052	52.1167	0.253535
Rep3	86.417	74.737	1.63035	1.43403	53.0052	52.1167	0.0192705
Rep3	21.788	18.022	0.411054	0.345801	53.0052	52.1167	0.002129
Rep3	13.478	19.27	0.254277	0.369747	53.0052	52.1167	0.00666666
Rep3	47.496	33.663	0.896064	0.645916	53.0052	52.1167	0.031287
Rep3	48.826	21.119	0.921155	0.405225	53.0052	52.1167	0.133092
Rep3	99.342	101.448	1.87419	1.94655	53.0052	52.1167	0.00261798
Rep3	129.944	138.284	2.45153	2.65335	53.0052	52.1167	0.0203653
Rep3	23.591	25.712	0.44507	0.493354	53.0052	52.1167	0.0011657
Rep3	22.004	28.392	0.415129	0.544777	53.0052	52.1167	0.00840431
Rep3	24.059	41.388	0.453899	0.794141	53.0052	52.1167	0.0578822
Rep3	19.098	38.979	0.360304	0.747918	53.0052	52.1167	0.075122
Rep3	85.163	53.935	1.60669	1.03489	53.0052	52.1167	0.16348
Rep3	97.346	79.472	1.83654	1.52489	53.0052	52.1167	0.0485636
Rep3	37.914	8.724	0.715289	0.167394	53.0052	52.1167	0.150095
Rep3	35.845	19.289	0.676255	0.370112	53.0052	52.1167	0.0468618
Rep3	53.298	23.784	1.00552	0.45636	53.0052	52.1167	0.150791
Rep3	28.628	17.824	0.540098	0.342002	53.0052	52.1167	0.0196211
Rep3	95.774	73.463	1.80688	1.40959	53.0052	52.1167	0.0789212
Rep3	82.328	50.54	1.55321	0.969747	53.0052	52.1167	0.170213
Rep3	31.955	11.825	0.602866	0.226895	53.0052	52.1167	0.0706771
Rep3	45.247	17.118	0.853634	0.328455	53.0052	52.1167	0.137906
Rep3	29.521	13.057	0.556946	0.250534	53.0052	52.1167	0.0469441
Rep3	41.3	14.602	0.779169	0.280179	53.0052	52.1167	0.124496
Rep3	70.389	83.069	1.32796	1.5939	53.0052	52.1167	0.0353617
Rep3	55.497	57.121	1.04701	1.09602	53.0052	52.1167	0.00120099
Rep3	42.434	56.681	0.800563	1.08758	53.0052	52.1167	0.0411888
Rep3	34.645	43.428	0.653616	0.833284	53.0052	52.1167	0.0161403
Rep3	21.868	59.33	0.412564	1.13841	53.0052	52.1167	0.263424
Rep3	18.269	27.283	0.344665	0.523498	53.0052	52.1167	0.0159907
Rep3	70.261	69.362	1.32555	1.3309	53.0052	52.1167	1.42992e-05
Rep3	82.592	43.632	1.55819	0.837198	53.0052	52.1167	0.259913
Rep3	29.601	12.357	0.558455	0.237103	53.0052	52.1167	0.0516337
Rep3	34.94	9.993	0.659181	0.191743	53.0052	52.1167	0.109249
Rep3	153.533	38.807	2.89657	0.744617	53.0052	52.1167	2.31544
Rep3	140.327	20.648	2.64742	0.396188	53.0052	52.1167	2.53403
	53.0052	52.1167

## Sheet: met2cat males
	GFP	mCherry	GFPnorm	Cherrynorm	GFPave	Cherryave	Noise
Rep1	96.199	102.986	1.42064	1.42032	67.7151	72.5088	5.06965e-08
Rep1	118.353	113.15	1.74781	1.5605	67.7151	72.5088	0.017542
Rep1	42.031	46.893	0.620703	0.646722	67.7151	72.5088	0.000338476
Rep1	63.692	73.465	0.940588	1.01319	67.7151	72.5088	0.00263538
Rep1	67.221	76.196	0.992703	1.05085	67.7151	72.5088	0.00169065
Rep1	63.607	69.664	0.939332	0.960766	67.7151	72.5088	0.000229708
Rep1	101.22	107.951	1.49479	1.4888	67.7151	72.5088	1.79571e-05
Rep1	93.913	96.823	1.38688	1.33533	67.7151	72.5088	0.00132901
Rep1	42.251	48.295	0.623952	0.666057	67.7151	72.5088	0.000886415
Rep1	115.114	112.177	1.69997	1.54708	67.7151	72.5088	0.0116882
Rep1	87.239	90.873	1.28832	1.25327	67.7151	72.5088	0.000614426
Rep1	77.234	81.416	1.14057	1.12284	67.7151	72.5088	0.000157163
Rep1	85.759	93.537	1.26647	1.29001	67.7151	72.5088	0.000277105
Rep1	63.26	72.913	0.934208	1.00557	67.7151	72.5088	0.00254661
Rep1	20.112	24.755	0.297009	0.341407	67.7151	72.5088	0.000985587
Rep1	25.082	28.307	0.370405	0.390394	67.7151	72.5088	0.000199787
Rep1	63.483	69.715	0.937501	0.96147	67.7151	72.5088	0.000287246
Rep1	42.718	51.046	0.630849	0.703997	67.7151	72.5088	0.00267536
Rep1	127.409	125.888	1.88154	1.73618	67.7151	72.5088	0.010566
Rep1	95.72	100.534	1.41357	1.38651	67.7151	72.5088	0.000366156
Rep1	47.78	51.687	0.705603	0.712838	67.7151	72.5088	2.61699e-05
Rep1	114.245	114.132	1.68714	1.57404	67.7151	72.5088	0.00639557
Rep1	110.045	117.438	1.62512	1.61964	67.7151	72.5088	1.50093e-05
Rep1	94.387	103.694	1.39388	1.43009	67.7151	72.5088	0.000655404
Rep1	72.056	79.355	1.06411	1.09442	67.7151	72.5088	0.000459471
Rep1	95.687	97.405	1.41308	1.34335	67.7151	72.5088	0.00243095
Rep1	63.237	65.647	0.933868	0.905366	67.7151	72.5088	0.000406185
Rep1	86.859	89.633	1.28271	1.23617	67.7151	72.5088	0.0010832
Rep1	102.562	114.052	1.51461	1.57294	67.7151	72.5088	0.00170122
Rep1	76.237	80.941	1.12585	1.11629	67.7151	72.5088	4.56653e-05
Rep1	83.192	88.988	1.22856	1.22727	67.7151	72.5088	8.2787e-07
Rep1	74.519	81.72	1.10048	1.12704	67.7151	72.5088	0.000352659
Rep1	40.125	43.522	0.592556	0.600231	67.7151	72.5088	2.94506e-05
Rep1	36.944	49.268	0.54558	0.679476	67.7151	72.5088	0.00896414
Rep1	39.921	45.504	0.589543	0.627565	67.7151	72.5088	0.000722834
Rep1	28.134	32.785	0.415476	0.452152	67.7151	72.5088	0.000672572
Rep1	109.563	113.736	1.618	1.56858	67.7151	72.5088	0.00122101
Rep1	65.536	72.948	0.967819	1.00606	67.7151	72.5088	0.000731075
Rep1	68.22	70.418	1.00746	0.971165	67.7151	72.5088	0.000658514
Rep1	21.424	25.645	0.316384	0.353681	67.7151	72.5088	0.000695533
Rep1	93.873	97.654	1.38629	1.34679	67.7151	72.5088	0.000780305
Rep1	106.539	107.639	1.57334	1.4845	67.7151	72.5088	0.00394676
Rep1	84.045	79.805	1.24116	1.10063	67.7151	72.5088	0.00987439
Rep1	107.016	102.995	1.58039	1.42045	67.7151	72.5088	0.0127899
Rep1	43.854	50.988	0.647625	0.703198	67.7151	72.5088	0.00154416
Rep1	21.45	20.068	0.316768	0.276766	67.7151	72.5088	0.000800072
Rep1	26.342	28.823	0.389012	0.39751	67.7151	72.5088	3.61111e-05
Rep1	25.285	28.72	0.373403	0.39609	67.7151	72.5088	0.000257358
Rep1	70.163	78.72	1.03615	1.08566	67.7151	72.5088	0.00122571
Rep1	58.584	65.963	0.865154	0.909724	67.7151	72.5088	0.000993257
Rep1	34.375	42.518	0.507641	0.586384	67.7151	72.5088	0.00310021
Rep1	48.7	56.666	0.719189	0.781505	67.7151	72.5088	0.00194163
Rep1	29.166	39.122	0.430716	0.539548	67.7151	72.5088	0.00592222
Rep1	57.414	67.545	0.847876	0.931542	67.7151	72.5088	0.00350005
Rep1	109.461	109.235	1.61649	1.50651	67.7151	72.5088	0.00604842
Rep1	111.075	112.323	1.64033	1.5491	67.7151	72.5088	0.00416172
Rep1	32.046	36.794	0.473247	0.507442	67.7151	72.5088	0.000584636
Rep1	17.186	20.422	0.253799	0.281649	67.7151	72.5088	0.000387813
Rep1	19.656	37.775	0.290275	0.520971	67.7151	72.5088	0.0266104
Rep1	44.387	41.65	0.655496	0.574413	67.7151	72.5088	0.00328723
	67.7151	72.5088
Rep2	75.79	78.462	1.21642	1.18179	62.3056	66.3925	0.000599715
Rep2	104.851	96.346	1.68285	1.45116	62.3056	66.3925	0.0268405
Rep2	24.398	30.84	0.391586	0.46451	62.3056	66.3925	0.00265899
Rep2	56.804	61.634	0.911699	0.928328	62.3056	66.3925	0.000138253
Rep2	110.928	91.55	1.78038	1.37892	62.3056	66.3925	0.0805867
Rep2	81.977	79.182	1.31572	1.19263	62.3056	66.3925	0.00757545
Rep2	86.375	95.936	1.38631	1.44498	62.3056	66.3925	0.00172116
Rep2	97.757	103.132	1.56899	1.55337	62.3056	66.3925	0.000122041
Rep2	49.975	54.494	0.802094	0.820785	62.3056	66.3925	0.000174678
Rep2	29.601	34.222	0.475093	0.51545	62.3056	66.3925	0.000814316
Rep2	29.416	35.283	0.472124	0.531431	62.3056	66.3925	0.00175862
Rep2	42.063	46.274	0.675107	0.696976	62.3056	66.3925	0.000239123
Rep2	95.777	102.01	1.53721	1.53647	62.3056	66.3925	2.76619e-07
Rep2	86.699	99.376	1.39151	1.4968	62.3056	66.3925	0.00554238
Rep2	36	40.198	0.577797	0.60546	62.3056	66.3925	0.000382623
Rep2	73.175	63.948	1.17445	0.963181	62.3056	66.3925	0.0223178
Rep2	128.693	126.512	2.06551	1.90552	62.3056	66.3925	0.0127992
Rep2	121.085	142.408	1.9434	2.14494	62.3056	66.3925	0.0203087
Rep2	97.23	99.497	1.56053	1.49862	62.3056	66.3925	0.00191673
Rep2	84.107	103.578	1.34991	1.56009	62.3056	66.3925	0.0220869
Rep2	33.153	39.997	0.532103	0.602433	62.3056	66.3925	0.00247314
Rep2	19.337	24.155	0.310357	0.363821	62.3056	66.3925	0.0014292
Rep2	34.719	47.072	0.557237	0.708996	62.3056	66.3925	0.0115154
Rep2	15.523	32.463	0.249143	0.488956	62.3056	66.3925	0.0287551
Rep2	101.562	112.358	1.63006	1.69233	62.3056	66.3925	0.00193868
Rep2	109.356	116.934	1.75515	1.76125	62.3056	66.3925	1.8598e-05
Rep2	26.981	27.062	0.433043	0.407606	62.3056	66.3925	0.000323506
Rep2	19.925	31.376	0.319795	0.472583	62.3056	66.3925	0.0116722
Rep2	48.974	44.266	0.786028	0.666732	62.3056	66.3925	0.00711583
Rep2	33.326	43.957	0.534879	0.662078	62.3056	66.3925	0.00808972
Rep2	107.352	109.612	1.72299	1.65097	62.3056	66.3925	0.00259349
Rep2	107.761	105.141	1.72955	1.58363	62.3056	66.3925	0.0106473
Rep2	113.115	107.641	1.81549	1.62128	62.3056	66.3925	0.0188575
Rep2	46.566	46.947	0.74738	0.707113	62.3056	66.3925	0.000810726
Rep2	130.397	124.161	2.09286	1.87011	62.3056	66.3925	0.0248098
Rep2	99.881	101.84	1.60308	1.53391	62.3056	66.3925	0.00239246
Rep2	67.591	75.796	1.08483	1.14163	62.3056	66.3925	0.00161342
Rep2	59.537	69.093	0.955564	1.04067	62.3056	66.3925	0.00362195
Rep2	15.035	33.891	0.24131	0.510464	62.3056	66.3925	0.0362219
Rep2	18.368	31.191	0.294805	0.469797	62.3056	66.3925	0.0153111
Rep2	20.363	31.77	0.326824	0.478518	62.3056	66.3925	0.0115055
Rep2	26.496	41.185	0.425258	0.620326	62.3056	66.3925	0.0190257
Rep2	96.168	88.031	1.54349	1.32592	62.3056	66.3925	0.0236684
Rep2	121.503	111.325	1.95011	1.67677	62.3056	66.3925	0.0373579
Rep2	42.097	28.765	0.675653	0.433257	62.3056	66.3925	0.029378
Rep2	41.279	30.689	0.662524	0.462236	62.3056	66.3925	0.0200577
Rep2	19.861	24.713	0.318767	0.372226	62.3056	66.3925	0.0014289
Rep2	34.086	26.508	0.547077	0.399262	62.3056	66.3925	0.0109247
Rep2	112.847	110.776	1.81118	1.6685	62.3056	66.3925	0.0101792
Rep2	103.896	102.852	1.66752	1.54915	62.3056	66.3925	0.00700583
Rep2	28.045	36.836	0.45012	0.554822	62.3056	66.3925	0.00548124
Rep2	29.193	30.711	0.468545	0.462567	62.3056	66.3925	1.78671e-05
Rep2	38.225	45.247	0.613508	0.681508	62.3056	66.3925	0.00231198
Rep2	27.681	35.301	0.444278	0.531702	62.3056	66.3925	0.00382148
Rep2	62.594	74.234	1.00463	1.11811	62.3056	66.3925	0.00643885
Rep2	60.903	68.874	0.977488	1.03738	62.3056	66.3925	0.00179331
Rep2	43.941	49.825	0.705249	0.750461	62.3056	66.3925	0.00102206
Rep2	35.061	40.331	0.562726	0.607463	62.3056	66.3925	0.00100071
Rep2	31.432	41.579	0.504481	0.62626	62.3056	66.3925	0.00741514
Rep2	41.507	54.163	0.666184	0.8158	62.3056	66.3925	0.0111925
	62.3056	66.3925
Rep3	120.186	123.326	1.63051	1.53821	73.7105	80.1751	0.00426008
Rep3	102.519	110.391	1.39083	1.37687	73.7105	80.1751	9.74171e-05
Rep3	29.152	34.878	0.395493	0.435023	73.7105	80.1751	0.000781308
Rep3	37.609	72.912	0.510226	0.90941	73.7105	80.1751	0.079674
Rep3	78.097	89.125	1.05951	1.11163	73.7105	80.1751	0.00135826
Rep3	78.59	85.973	1.0662	1.07232	73.7105	80.1751	1.87149e-05
Rep3	93.882	97.77	1.27366	1.21946	73.7105	80.1751	0.00146891
Rep3	90.886	93.223	1.23301	1.16274	73.7105	80.1751	0.00246891
Rep3	53.656	59.72	0.727929	0.74487	73.7105	80.1751	0.000143504
Rep3	36.257	37.444	0.491884	0.467028	73.7105	80.1751	0.000308903
Rep3	60.662	75.574	0.822976	0.942612	73.7105	80.1751	0.00715639
Rep3	28.427	33.621	0.385657	0.419345	73.7105	80.1751	0.000567424
Rep3	181.459	172.218	2.46178	2.14802	73.7105	80.1751	0.049221
Rep3	144.309	142.514	1.95778	1.77754	73.7105	80.1751	0.0162442
Rep3	75.403	50.286	1.02296	0.627202	73.7105	80.1751	0.0783125
Rep3	49.152	58.796	0.666825	0.733345	73.7105	80.1751	0.00221248
Rep3	67.731	82.353	0.918878	1.02716	73.7105	80.1751	0.00586297
Rep3	51.138	59.934	0.693768	0.747539	73.7105	80.1751	0.00144567
Rep3	158.181	143.589	2.14598	1.79094	73.7105	80.1751	0.0630241
Rep3	100.143	103.536	1.3586	1.29137	73.7105	80.1751	0.00225957
Rep3	71.413	80.209	0.968831	1.00042	73.7105	80.1751	0.000499049
Rep3	86.343	99.335	1.17138	1.23898	73.7105	80.1751	0.00228465
Rep3	130.371	141.435	1.76869	1.76408	73.7105	80.1751	1.0636e-05
Rep3	83.284	87.498	1.12988	1.09134	73.7105	80.1751	0.000742769
Rep3	101.596	103.322	1.37831	1.2887	73.7105	80.1751	0.00401461
Rep3	82.919	85.874	1.12493	1.07108	73.7105	80.1751	0.00144973
Rep3	24.304	28.392	0.329722	0.354125	73.7105	80.1751	0.000297748
Rep3	37.212	38.344	0.50484	0.478253	73.7105	80.1751	0.000353417
Rep3	143.784	141.138	1.95066	1.76037	73.7105	80.1751	0.0181042
Rep3	95.904	101.401	1.30109	1.26474	73.7105	80.1751	0.000660478
Rep3	75.641	91.665	1.02619	1.14331	73.7105	80.1751	0.0068586
Rep3	91.77	104.109	1.24501	1.29852	73.7105	80.1751	0.00143195
Rep3	43.235	32.701	0.586551	0.40787	73.7105	80.1751	0.0159635
Rep3	55.233	71.9	0.749323	0.896788	73.7105	80.1751	0.0108729
Rep3	56.023	58.648	0.760041	0.731499	73.7105	80.1751	0.00040731
Rep3	46.23	45.32	0.627183	0.565263	73.7105	80.1751	0.00191706
Rep3	126.867	118.796	1.72115	1.48171	73.7105	80.1751	0.0286668
Rep3	134.623	131.548	1.82637	1.64076	73.7105	80.1751	0.0172264
Rep3	48.851	62.067	0.662741	0.774143	73.7105	80.1751	0.00620522
Rep3	33.958	39.719	0.460694	0.495403	73.7105	80.1751	0.000602368
Rep3	57.648	69.975	0.782086	0.872778	73.7105	80.1751	0.00411244
Rep3	35.932	44.387	0.487475	0.553626	73.7105	80.1751	0.00218801
Rep3	101.808	103.653	1.38119	1.29283	73.7105	80.1751	0.00390317
Rep3	87.299	94.399	1.18435	1.17741	73.7105	80.1751	2.40706e-05
Rep3	49.251	54.713	0.668168	0.682419	73.7105	80.1751	0.000101549
Rep3	37.607	43.471	0.510199	0.542201	73.7105	80.1751	0.000512077
Rep3	28.162	51.344	0.382062	0.640399	73.7105	80.1751	0.0333689
Rep3	24.23	33.536	0.328718	0.418285	73.7105	80.1751	0.00401106
Rep3	122.995	124.131	1.66862	1.54825	73.7105	80.1751	0.0072448
Rep3	79.896	89.358	1.08392	1.11454	73.7105	80.1751	0.000468796
Rep3	33.535	69.919	0.454955	0.872079	73.7105	80.1751	0.0869961
Rep3	66.932	79.649	0.908039	0.993439	73.7105	80.1751	0.00364657
Rep3	63.574	78.56	0.862482	0.979856	73.7105	80.1751	0.00688829
Rep3	72.222	81.162	0.979806	1.01231	73.7105	80.1751	0.000528249
Rep3	98.065	105.848	1.33041	1.32021	73.7105	80.1751	5.19816e-05
Rep3	117.754	123.402	1.59752	1.53916	73.7105	80.1751	0.00170311
Rep3	24.878	30.589	0.33751	0.381528	73.7105	80.1751	0.000968796
Rep3	25.115	31.275	0.340725	0.390084	73.7105	80.1751	0.00121816
Rep3	40.263	49.277	0.546231	0.614618	73.7105	80.1751	0.00233833
Rep3	48.465	61.252	0.657505	0.763978	73.7105	80.1751	0.00566832
	73.7105	80.1751

## Sheet: met-2cat set-25cat females
	GFP	mCherry	GFPnorm	Cherrynorm	GFPave	Cherryave	Noise
Rep1	158.972	159.881	2.25392	2.16658	70.5315	73.7943	0.00381426
Rep1	131.069	130.855	1.85831	1.77324	70.5315	73.7943	0.0036182
Rep1	76.447	79.363	1.08387	1.07546	70.5315	73.7943	3.53586e-05
Rep1	49.042	50.486	0.695321	0.684145	70.5315	73.7943	6.24571e-05
Rep1	95.138	98.872	1.34887	1.33983	70.5315	73.7943	4.08777e-05
Rep1	53.167	60.581	0.753806	0.820944	70.5315	73.7943	0.00225376
Rep1	95.198	95.262	1.34972	1.29091	70.5315	73.7943	0.00172944
Rep1	54.813	57.132	0.777143	0.774206	70.5315	73.7943	4.31318e-06
Rep1	57.684	63.774	0.817848	0.864213	70.5315	73.7943	0.00107484
Rep1	27.062	28.833	0.383687	0.390721	70.5315	73.7943	2.47384e-05
Rep1	93.759	96.195	1.32932	1.30356	70.5315	73.7943	0.000331964
Rep1	36.013	40.867	0.510595	0.553796	70.5315	73.7943	0.000933157
Rep1	167.713	153.858	2.37785	2.08496	70.5315	73.7943	0.0428925
Rep1	78.705	84.044	1.11589	1.13889	70.5315	73.7943	0.000264721
Rep1	130.463	132.473	1.84971	1.79516	70.5315	73.7943	0.00148781
Rep1	32.282	36.694	0.457697	0.497247	70.5315	73.7943	0.00078211
Rep1	24.426	27.587	0.346314	0.373836	70.5315	73.7943	0.000378747
Rep1	32.972	38.546	0.467479	0.522344	70.5315	73.7943	0.00150504
Rep1	123.711	121.908	1.75398	1.652	70.5315	73.7943	0.00520069
Rep1	99.73	101.01	1.41398	1.3688	70.5315	73.7943	0.0010204
Rep1	20.278	23.333	0.287503	0.31619	70.5315	73.7943	0.00041146
Rep1	28.083	31.879	0.398163	0.431998	70.5315	73.7943	0.000572405
Rep1	54.413	55.174	0.771471	0.747672	70.5315	73.7943	0.000283197
Rep1	61.152	60.959	0.867017	0.826066	70.5315	73.7943	0.000838514
Rep1	118.846	122.113	1.68501	1.65477	70.5315	73.7943	0.000457011
Rep1	43.775	52.167	0.620645	0.706924	70.5315	73.7943	0.00372203
Rep1	24.606	27.262	0.348866	0.369432	70.5315	73.7943	0.000211489
Rep1	24.778	32.205	0.351304	0.436416	70.5315	73.7943	0.00362196
Rep1	55.266	58.938	0.783565	0.798679	70.5315	73.7943	0.000114212
Rep1	40.329	44.75	0.571787	0.606415	70.5315	73.7943	0.000599532
Rep1	80.994	88.419	1.14834	1.19818	70.5315	73.7943	0.00124213
Rep1	57.391	68.145	0.813694	0.923445	70.5315	73.7943	0.00602263
Rep1	15.252	19.368	0.216244	0.262459	70.5315	73.7943	0.00106792
Rep1	24.502	26.74	0.347391	0.362358	70.5315	73.7943	0.000112009
Rep1	87.078	86.612	1.2346	1.17369	70.5315	73.7943	0.00185465
Rep1	69.887	68.535	0.990863	0.92873	70.5315	73.7943	0.00193027
Rep1	142.699	135.725	2.0232	1.83923	70.5315	73.7943	0.0169213
Rep1	114.49	121.56	1.62325	1.64728	70.5315	73.7943	0.000288795
Rep1	48.932	52.254	0.693761	0.708103	70.5315	73.7943	0.00010284
Rep1	17.289	21.241	0.245125	0.28784	70.5315	73.7943	0.000912319
Rep1	76.492	81.956	1.08451	1.1106	70.5315	73.7943	0.000340365
Rep1	79.942	84.176	1.13342	1.14068	70.5315	73.7943	2.63544e-05
Rep1	73.707	83.015	1.04502	1.12495	70.5315	73.7943	0.0031942
Rep1	122.567	126.966	1.73776	1.72054	70.5315	73.7943	0.00014836
Rep1	99.235	100.24	1.40696	1.35837	70.5315	73.7943	0.00118056
Rep1	50.743	59.942	0.719438	0.812284	70.5315	73.7943	0.00431023
Rep1	71.917	78.75	1.01964	1.06715	70.5315	73.7943	0.00112862
Rep1	77.174	86.123	1.09418	1.16707	70.5315	73.7943	0.00265641
Rep1	116.439	112.354	1.65088	1.52253	70.5315	73.7943	0.00823713
Rep1	111.062	110.303	1.57465	1.49474	70.5315	73.7943	0.00319281
Rep1	20.407	20.945	0.289332	0.283829	70.5315	73.7943	1.51393e-05
Rep1	50.557	57.705	0.716801	0.78197	70.5315	73.7943	0.00212354
Rep1	75.014	75.274	1.06355	1.02005	70.5315	73.7943	0.000946252
Rep1	58.006	56.87	0.822413	0.770655	70.5315	73.7943	0.00133945
Rep1	107.873	111.241	1.52943	1.50745	70.5315	73.7943	0.000241674
Rep1	116.023	121.461	1.64498	1.64594	70.5315	73.7943	4.57477e-07
Rep1	22.001	23.323	0.311932	0.316054	70.5315	73.7943	8.49642e-06
Rep1	22.895	27.892	0.324607	0.377969	70.5315	73.7943	0.00142377
Rep1	40.654	46.12	0.576395	0.62498	70.5315	73.7943	0.00118024
Rep1	90.773	107.405	1.28699	1.45546	70.5315	73.7943	0.0141923
	70.5315	73.7943
Rep2	146.189	149.039	2.23303	2.21373	65.4666	67.3247	0.000186153
Rep2	115.673	121.086	1.7669	1.79854	65.4666	67.3247	0.000500492
Rep2	28.393	34.284	0.433702	0.509234	65.4667	67.3247	0.00285254
Rep2	24.634	30.882	0.376283	0.458702	65.4667	67.3247	0.00339647
Rep2	86.393	94.215	1.31965	1.39941	65.4667	67.3247	0.0031811
Rep2	89.067	96.9	1.36049	1.43929	65.4667	67.3247	0.00310469
Rep2	88.565	92.396	1.35283	1.37239	65.4667	67.3247	0.000191452
Rep2	60.813	67.312	0.928916	0.999812	65.4667	67.3247	0.00251311
Rep2	34.251	37.062	0.523182	0.550496	65.4667	67.3247	0.000373029
Rep2	16.119	19.191	0.246217	0.285051	65.4667	67.3247	0.000754059
Rep2	71.219	72.34	1.08787	1.07449	65.4667	67.3247	8.94106e-05
Rep2	70.966	78.698	1.084	1.16893	65.4667	67.3247	0.00360656
Rep2	76.802	79.445	1.17315	1.18003	65.4667	67.3247	2.36733e-05
Rep2	80.721	81.791	1.23301	1.21487	65.4667	67.3247	0.00016445
Rep2	33.088	36.097	0.505418	0.536163	65.4667	67.3247	0.000472637
Rep2	27.869	31.185	0.425698	0.463203	65.4667	67.3247	0.000703328
Rep2	32.25	35.702	0.492617	0.530296	65.4667	67.3247	0.000709839
Rep2	49.287	47.702	0.752857	0.708537	65.4667	67.3247	0.000982133
Rep2	164.388	137.741	2.51102	2.04592	65.4667	67.3247	0.108158
Rep2	54.462	53.134	0.831904	0.78922	65.4667	67.3247	0.000910974
Rep2	55.685	57.426	0.850586	0.852971	65.4667	67.3247	2.84461e-06
Rep2	81.488	85.868	1.24473	1.27543	65.4667	67.3247	0.000471423
Rep2	25.844	30.193	0.394766	0.448469	65.4667	67.3247	0.00144199
Rep2	59.85	60.809	0.914206	0.90322	65.4667	67.3247	6.03455e-05
Rep2	47.153	54.302	0.72026	0.806569	65.4667	67.3247	0.00372463
Rep2	50.996	60.75	0.778962	0.902344	65.4667	67.3247	0.00761158
Rep2	26.561	36.08	0.405718	0.53591	65.4667	67.3247	0.00847503
Rep2	23.418	28.345	0.357709	0.421019	65.4667	67.3247	0.00200412
Rep2	71.896	76.923	1.09821	1.14257	65.4667	67.3247	0.000983885
Rep2	55.286	65.236	0.844491	0.968976	65.4667	67.3247	0.00774825
Rep2	100.583	106.303	1.5364	1.57896	65.4667	67.3247	0.000905663
Rep2	85.483	90.578	1.30575	1.34539	65.4667	67.3247	0.000785738
Rep2	42.767	51.103	0.653264	0.759053	65.4667	67.3247	0.00559566
Rep2	32.045	36.92	0.489486	0.548387	65.4667	67.3247	0.00173469
Rep2	110.836	106.342	1.69301	1.57954	65.4667	67.3247	0.0064383
Rep2	85.787	88.242	1.31039	1.31069	65.4667	67.3247	4.52226e-08
Rep2	119.2	116.6	1.82077	1.73191	65.4667	67.3247	0.00394883
Rep2	86.643	89.555	1.32347	1.3302	65.4667	67.3247	2.26322e-05
Rep2	19.834	24.211	0.302963	0.359616	65.4667	67.3247	0.00160473
Rep2	21.441	26.352	0.32751	0.391417	65.4667	67.3247	0.00204201
Rep2	26.974	33.078	0.412027	0.491321	65.4667	67.3247	0.00314377
Rep2	17.564	21.594	0.268289	0.320744	65.4667	67.3247	0.00137576
Rep2	104.415	98.465	1.59493	1.46254	65.4667	67.3247	0.0087642
Rep2	88.176	90.607	1.34688	1.34582	65.4667	67.3247	5.64821e-07
Rep2	20.144	24.816	0.307699	0.368602	65.4667	67.3247	0.0018546
Rep2	20.141	22.38	0.307653	0.332419	65.4667	67.3247	0.00030668
Rep2	67.875	68.744	1.03679	1.02108	65.4667	67.3247	0.000123336
Rep2	66.917	68.027	1.02215	1.01043	65.4667	67.3247	6.87055e-05
Rep2	97.163	65.555	1.48416	0.973714	65.4667	67.3247	0.130278
Rep2	104.008	97.707	1.58872	1.45128	65.4667	67.3247	0.00944444
Rep2	60.501	59.164	0.92415	0.878786	65.4667	67.3247	0.00102894
Rep2	28.977	32.526	0.442622	0.483121	65.4667	67.3247	0.000820091
Rep2	75.05	77.063	1.14639	1.14465	65.4667	67.3247	1.51062e-06
Rep2	77.637	80.266	1.1859	1.19222	65.4667	67.3247	1.99772e-05
Rep2	149.023	127.987	2.27632	1.90104	65.4667	67.3247	0.0704168
Rep2	101.382	101.66	1.54861	1.51	65.4667	67.3247	0.00074534
Rep2	41.669	47.064	0.636492	0.69906	65.4667	67.3247	0.00195738
Rep2	82.565	84.167	1.26118	1.25017	65.4667	67.3247	6.06204e-05
Rep2	70.843	74.537	1.08212	1.10713	65.4667	67.3247	0.000312597
Rep2	73.03	75.734	1.11553	1.12491	65.4667	67.3247	4.39647e-05
	65.4666	67.3247
Rep3	81.845	76.079	1.38271	1.25229	59.1917	60.7521	0.00850531
Rep3	46.326	48.285	0.782643	0.794787	59.1917	60.7521	7.37363e-05
Rep3	23.729	24.81	0.400884	0.408381	59.1917	60.7521	2.81028e-05
Rep3	22.9	22.192	0.386878	0.365288	59.1917	60.7521	0.000233081
Rep3	109.212	109.959	1.84505	1.80996	59.1917	60.7521	0.000615788
Rep3	63.258	56.725	1.0687	0.933712	59.1917	60.7521	0.0091104
Rep3	77.162	75.082	1.30359	1.23587	59.1917	60.7521	0.00229299
Rep3	86.758	86.153	1.46571	1.41811	59.1917	60.7521	0.00113311
Rep3	32.655	37.257	0.551682	0.613262	59.1917	60.7521	0.00189609
Rep3	18.235	21.087	0.308067	0.347099	59.1917	60.7521	0.000761758
Rep3	24.133	27.684	0.407709	0.455688	59.1917	60.7521	0.00115098
Rep3	17.853	20.193	0.301613	0.332383	59.1917	60.7521	0.000473406
Rep3	115.48	109.667	1.95095	1.80515	59.1917	60.7521	0.0106279
Rep3	61.696	61.154	1.04231	1.00661	59.1917	60.7521	0.00063699
Rep3	95.361	95.723	1.61105	1.57563	59.1917	60.7521	0.000627315
Rep3	21.919	23.35	0.370305	0.384349	59.1917	60.7521	9.86107e-05
Rep3	32.781	37.426	0.55381	0.616044	59.1917	60.7521	0.00193652
Rep3	40.694	44.91	0.687495	0.739233	59.1917	60.7521	0.00133844
Rep3	124.317	116.845	2.10024	1.92331	59.1917	60.7521	0.0156531
Rep3	78.008	86.034	1.31789	1.41615	59.1917	60.7521	0.00482762
Rep3	22.833	26.345	0.385746	0.433647	59.1917	60.7521	0.00114725
Rep3	37.313	41.856	0.630375	0.688963	59.1917	60.7521	0.00171629
Rep3	90.393	88.985	1.52712	1.46472	59.1917	60.7521	0.00194687
Rep3	78.12	84.351	1.31978	1.38845	59.1917	60.7521	0.00235752
Rep3	85.874	85.008	1.45078	1.39926	59.1917	60.7521	0.00132702
Rep3	74.907	77.593	1.2655	1.27721	59.1917	60.7521	6.85447e-05
Rep3	35.573	38.134	0.600979	0.627698	59.1917	60.7521	0.000356951
Rep3	18.783	22.123	0.317325	0.364152	59.1917	60.7521	0.00109639
Rep3	81.578	84.862	1.3782	1.39686	59.1917	60.7521	0.000174043
Rep3	78.722	78.592	1.32995	1.29365	59.1917	60.7521	0.000658815
Rep3	94.248	92.882	1.59225	1.52887	59.1917	60.7521	0.00200859
Rep3	48.08	51.377	0.812276	0.845682	59.1917	60.7521	0.000558002
Rep3	14.883	19.005	0.251437	0.312829	59.1917	60.7521	0.00188445
Rep3	49.625	52.687	0.838377	0.867245	59.1917	60.7521	0.000416682
Rep3	76.481	77.276	1.29209	1.27199	59.1917	60.7521	0.000202024
Rep3	106.366	101.779	1.79697	1.67532	59.1917	60.7521	0.00740036
Rep3	106.498	113.262	1.7992	1.86433	59.1917	60.7521	0.00212068
Rep3	77.202	84.976	1.30427	1.39873	59.1917	60.7521	0.00446161
Rep3	37.461	43.079	0.632876	0.709094	59.1917	60.7521	0.00290466
Rep3	44.985	50.55	0.759988	0.83207	59.1917	60.7521	0.00259788
Rep3	89.802	97.8	1.51714	1.60982	59.1917	60.7521	0.00429502
Rep3	49.287	55.026	0.832667	0.905746	59.1917	60.7521	0.00267027
Rep3	83.72	82.981	1.41439	1.36589	59.1917	60.7521	0.00117575
Rep3	62.552	65.704	1.05677	1.08151	59.1917	60.7521	0.000306038
Rep3	18.19	20.893	0.307306	0.343906	59.1917	60.7521	0.00066975
Rep3	25.068	28.57	0.423505	0.470272	59.1917	60.7521	0.00109355
Rep3	69.786	68.636	1.17898	1.12977	59.1917	60.7521	0.00121087
Rep3	66.279	66.253	1.11973	1.09055	59.1917	60.7521	0.00042597
Rep3	142.092	131.937	2.40054	2.17173	59.1917	60.7521	0.0261774
Rep3	80.786	78.549	1.36482	1.29294	59.1917	60.7521	0.00258313
Rep3	42.898	42.936	0.72473	0.706741	59.1917	60.7521	0.000161801
Rep3	33.049	36.947	0.558338	0.60816	59.1917	60.7521	0.0012411
Rep3	48.526	57.287	0.81981	0.942963	59.1917	60.7521	0.00758325
Rep3	31.123	36.71	0.5258	0.604259	59.1917	60.7521	0.00307789
Rep3	69.094	60.867	1.16729	1.00189	59.1917	60.7521	0.0136787
Rep3	77.052	77.372	1.30174	1.27357	59.1917	60.7521	0.000396701
Rep3	26.951	29.469	0.455317	0.485069	59.1917	60.7521	0.000442603
Rep3	19.255	23.934	0.325299	0.393961	59.1917	60.7521	0.00235728
Rep3	38.137	42.242	0.644296	0.695317	59.1917	60.7521	0.00130158
Rep3	43.61	45.678	0.736758	0.751875	59.1917	60.7521	0.000114255
	59.1917	60.7521

## Sheet: met-2cat set-25cat males
	GFP	mCherry	GFPnorm	Cherrynorm	GFPave	Cherryave	Noise
Rep1	80.195	64.909	1.28228	1.61667	62.5409	40.1499	0.0559067
Rep1	36.474	20.238	0.583202	0.504061	62.5409	40.1499	0.00313169
Rep1	58.859	31.241	0.941128	0.778109	62.5409	40.1499	0.0132877
Rep1	34.807	26.724	0.556548	0.665605	62.5409	40.1499	0.00594678
Rep1	58.823	6.373	0.940553	0.15873	62.5409	40.1499	0.305623
Rep1	134.482	41.879	2.1503	1.04307	62.5409	40.1499	0.612989
Rep1	118.949	98.445	1.90194	2.45194	62.5409	40.1499	0.151248
Rep1	86.266	77.675	1.37935	1.93462	62.5409	40.1499	0.154163
Rep1	67.972	12.551	1.08684	0.312603	62.5409	40.1499	0.299722
Rep1	33.203	6.978	0.530901	0.173799	62.5409	40.1499	0.0637609
Rep1	76.314	70.038	1.22023	1.74441	62.5409	40.1499	0.137386
Rep1	68.146	21.67	1.08962	0.539727	62.5409	40.1499	0.151193
Rep1	88.259	62.199	1.41122	1.54917	62.5409	40.1499	0.00951487
Rep1	96.497	91.451	1.54294	2.27774	62.5409	40.1499	0.269963
Rep1	49.95	31.984	0.798677	0.796614	62.5409	40.1499	2.12796e-06
Rep1	38.745	27.213	0.619515	0.677785	62.5409	40.1499	0.0016977
Rep1	88.704	50.55	1.41834	1.25903	62.5409	40.1499	0.012689
Rep1	80.265	43.556	1.2834	1.08483	62.5409	40.1499	0.0197142
Rep1	65.374	53.027	1.0453	1.32073	62.5409	40.1499	0.0379295
Rep1	69.499	34.653	1.11126	0.86309	62.5409	40.1499	0.0307933
Rep1	31.326	8.99	0.500888	0.223911	62.5409	40.1499	0.0383582
Rep1	27.897	11.948	0.44606	0.297585	62.5409	40.1499	0.0110225
Rep1	38.186	4.994	0.610576	0.124384	62.5409	40.1499	0.118192
Rep1	71.318	14.156	1.14034	0.352579	62.5409	40.1499	0.310285
Rep1	67.175	49.908	1.0741	1.24304	62.5409	40.1499	0.014271
Rep1	51.165	47.665	0.818105	1.18718	62.5409	40.1499	0.0681067
Rep1	35.906	20.591	0.57412	0.512853	62.5409	40.1499	0.00187685
Rep1	39.003	19.216	0.62364	0.478606	62.5409	40.1499	0.0105174
Rep1	69.942	47.11	1.11834	1.17335	62.5409	40.1499	0.00151317
Rep1	72.175	42.216	1.15404	1.05146	62.5409	40.1499	0.0052619
Rep1	77.571	114.149	1.24032	2.84307	62.5409	40.1499	1.2844
Rep1	86.114	74.243	1.37692	1.84914	62.5409	40.1499	0.111497
Rep1	17.887	14.784	0.286005	0.36822	62.5409	40.1499	0.00337966
Rep1	29.673	38.346	0.474458	0.95507	62.5409	40.1499	0.115494
Rep1	14.267	25.848	0.228123	0.643787	62.5409	40.1499	0.0863885
Rep1	17.41	37.527	0.278378	0.934672	62.5409	40.1499	0.215361
Rep1	113.026	111.483	1.80723	2.77667	62.5409	40.1499	0.469902
Rep1	130.083	118.331	2.07997	2.94723	62.5409	40.1499	0.376072
Rep1	26.03	26.308	0.416208	0.655244	62.5409	40.1499	0.0285692
Rep1	23.333	25.151	0.373084	0.626427	62.5409	40.1499	0.0320914
Rep1	65.322	66.805	1.04447	1.66389	62.5409	40.1499	0.191841
Rep1	48.379	49.061	0.773558	1.22195	62.5409	40.1499	0.100526
Rep1	89.555	52.441	1.43194	1.30613	62.5409	40.1499	0.00791448
Rep1	72.098	41.509	1.15281	1.03385	62.5409	40.1499	0.00707614
Rep1	32.033	18.056	0.512193	0.449715	62.5409	40.1499	0.00195177
Rep1	29.406	6.403	0.470188	0.159477	62.5409	40.1499	0.0482707
Rep1	42.572	16.49	0.680707	0.410711	62.5409	40.1499	0.0364489
Rep1	56.886	11.653	0.909581	0.290237	62.5409	40.1499	0.191793
Rep1	72.677	43.449	1.16207	1.08217	62.5409	40.1499	0.0031922
Rep1	75.284	67.245	1.20376	1.67485	62.5409	40.1499	0.110964
Rep1	53.258	46.958	0.851571	1.16957	62.5409	40.1499	0.0505607
Rep1	26.272	22.138	0.420077	0.551383	62.5409	40.1499	0.00862068
Rep1	115.452	23.92	1.84602	0.595767	62.5409	40.1499	0.781571
Rep1	74.365	74.347	1.18906	1.85173	62.5409	40.1499	0.219568
Rep1	86.505	52.223	1.38317	1.3007	62.5409	40.1499	0.00340104
Rep1	60.262	36.899	0.963561	0.919031	62.5409	40.1499	0.0009915
Rep1	32.797	7.29	0.524409	0.181569	62.5409	40.1499	0.0587694
Rep1	99.948	26.809	1.59812	0.667722	62.5409	40.1499	0.432822
Rep1	73.403	7.236	1.17368	0.180225	62.5409	40.1499	0.493477
Rep1	74.71	11.745	1.19458	0.292529	62.5409	40.1499	0.406847
	62.5409	40.1499
Rep2	115.24	76.107	1.86063	1.43413	61.936	53.0685	0.0909519
Rep2	107.33	71.515	1.73292	1.3476	61.936	53.0685	0.0742354
Rep2	47.073	17.42	0.760026	0.328255	61.936	53.0685	0.0932131
Rep2	20.829	12.421	0.336299	0.234056	61.936	53.0685	0.00522677
Rep2	75.315	30.207	1.21601	0.569208	61.936	53.0685	0.209178
Rep2	77.225	28.907	1.24685	0.544711	61.936	53.0685	0.2465
Rep2	112.818	110.849	1.82152	2.08879	61.936	53.0685	0.0357157
Rep2	86.317	82.714	1.39365	1.55863	61.936	53.0685	0.0136091
Rep2	49.477	34.989	0.79884	0.659318	61.936	53.0685	0.00973328
Rep2	13.27	22.754	0.214253	0.428767	61.936	53.0685	0.023008
Rep2	67.385	39.455	1.08798	0.743473	61.936	53.0685	0.0593416
Rep2	27.516	61.566	0.444265	1.16012	61.936	53.0685	0.256227
Rep2	140.019	81.588	2.2607	1.53741	61.936	53.0685	0.261577
Rep2	144.636	99.084	2.33525	1.8671	61.936	53.0685	0.109583
Rep2	26.427	9.275	0.426682	0.174774	61.936	53.0685	0.0317288
Rep2	45.118	28.765	0.728461	0.542035	61.936	53.0685	0.0173773
Rep2	60.639	15.234	0.979059	0.287063	61.936	53.0685	0.239429
Rep2	54.403	14.625	0.878374	0.275587	61.936	53.0685	0.181676
Rep2	95.662	62.025	1.54453	1.16877	61.936	53.0685	0.0705965
Rep2	105.454	70.268	1.70263	1.3241	61.936	53.0685	0.0716416
Rep2	34.378	8.84	0.555057	0.166577	61.936	53.0685	0.0754581
Rep2	34.086	23.839	0.550342	0.449212	61.936	53.0685	0.00511365
Rep2	60.702	19.807	0.980076	0.373235	61.936	53.0685	0.184128
Rep2	84.707	74.106	1.36765	1.39642	61.936	53.0685	0.000413817
Rep2	98.083	71.166	1.58362	1.34102	61.936	53.0685	0.0294265
Rep2	134.931	96.645	2.17855	1.82114	61.936	53.0685	0.0638736
Rep2	18.325	11.97	0.29587	0.225558	61.936	53.0685	0.00247191
Rep2	38.624	33.806	0.623611	0.637026	61.936	53.0685	8.99757e-05
Rep2	44.784	52.873	0.723069	0.996316	61.936	53.0685	0.0373321
Rep2	74.695	54.688	1.206	1.03052	61.936	53.0685	0.0153975
Rep2	134.054	125.744	2.16439	2.36947	61.936	53.0685	0.0210272
Rep2	91.603	93.817	1.47899	1.76785	61.936	53.0685	0.0417182
Rep2	23.475	27.115	0.37902	0.510943	61.936	53.0685	0.00870188
Rep2	26.867	30.833	0.433786	0.581004	61.936	53.0685	0.0108365
Rep2	94.098	88.702	1.51928	1.67146	61.936	53.0685	0.0115802
Rep2	68.556	68.087	1.10688	1.283	61.936	53.0685	0.0155088
Rep2	89.324	81.19	1.4422	1.52991	61.936	53.0685	0.00384668
Rep2	77.722	73.978	1.25488	1.39401	61.936	53.0685	0.00967918
Rep2	7.287	27.417	0.117654	0.516634	61.936	53.0685	0.0795927
Rep2	28.422	33.327	0.458893	0.628	61.936	53.0685	0.0142986
Rep2	10.53	27.49	0.170014	0.51801	61.936	53.0685	0.0605505
Rep2	11.578	31.28	0.186935	0.589427	61.936	53.0685	0.0809999
Rep2	63.697	69.452	1.02843	1.30872	61.936	53.0685	0.0392817
Rep2	75.854	88.155	1.22472	1.66115	61.936	53.0685	0.0952398
Rep2	21.955	35.402	0.354479	0.6671	61.936	53.0685	0.0488661
Rep2	31.741	44.707	0.51248	0.842439	61.936	53.0685	0.0544365
Rep2	94.771	65.183	1.53014	1.22828	61.936	53.0685	0.0455606
Rep2	100.034	67.802	1.61512	1.27763	61.936	53.0685	0.0569485
Rep2	111.845	117.14	1.80581	2.20734	61.936	53.0685	0.0806096
Rep2	45.482	73.798	0.734338	1.39062	61.936	53.0685	0.215351
Rep2	85.393	89.517	1.37873	1.68682	61.936	53.0685	0.04746
Rep2	7.046	54.532	0.113763	1.02758	61.936	53.0685	0.417529
Rep2	13.171	40.503	0.212655	0.763221	61.936	53.0685	0.151562
Rep2	19.372	28.904	0.312774	0.544655	61.936	53.0685	0.0268842
Rep2	85.195	84.108	1.37553	1.58489	61.936	53.0685	0.0219164
Rep2	58.123	55.3	0.938436	1.04205	61.936	53.0685	0.00536788
Rep2	22.469	18.049	0.362778	0.340108	61.936	53.0685	0.000256963
Rep2	34.869	33.953	0.562984	0.639796	61.936	53.0685	0.00295002
Rep2	50.431	56.845	0.814243	1.07116	61.936	53.0685	0.0330038
Rep2	35.73	34.272	0.576886	0.645807	61.936	53.0685	0.00237507
	61.936	53.0685
Rep3	110.734	85.823	1.72667	1.77483	64.1315	48.3557	0.00115951
Rep3	116.959	102.48	1.82374	2.1193	64.1315	48.3557	0.0436773
Rep3	29.825	17.963	0.46506	0.371477	64.1315	48.3557	0.00437895
Rep3	19.083	9.522	0.297561	0.196916	64.1315	48.3557	0.00506468
Rep3	48.24	40.544	0.752205	0.838454	64.1315	48.3557	0.00371945
Rep3	40.806	20.276	0.636287	0.41931	64.1315	48.3557	0.0235395
Rep3	126.912	128.12	1.97893	2.64953	64.1315	48.3557	0.224852
Rep3	113.627	120.697	1.77178	2.49603	64.1315	48.3557	0.262264
Rep3	40.074	16.538	0.624872	0.342007	64.1315	48.3557	0.0400063
Rep3	28.377	31.042	0.442482	0.641951	64.1315	48.3557	0.0198941
Rep3	96.227	32.658	1.50046	0.67537	64.1315	48.3557	0.34039
Rep3	52.607	52.255	0.820299	1.08064	64.1315	48.3557	0.0338882
Rep3	115.084	107.736	1.7945	2.22799	64.1315	48.3557	0.0939566
Rep3	62.254	62.513	0.970724	1.29277	64.1315	48.3557	0.0518581
Rep3	32.147	14.622	0.501267	0.302384	64.1315	48.3557	0.0197772
Rep3	57.652	55.686	0.898966	1.15159	64.1315	48.3557	0.0319099
Rep3	85.637	22.195	1.33533	0.458995	64.1315	48.3557	0.383986
Rep3	47.27	40.395	0.737079	0.835372	64.1315	48.3557	0.00483074
Rep3	58.805	66.32	0.916944	1.3715	64.1315	48.3557	0.103312
Rep3	38.723	57.449	0.603806	1.18805	64.1315	48.3557	0.170671
Rep3	15.105	28.631	0.235532	0.592092	64.1315	48.3557	0.0635675
Rep3	21.39	41.8	0.333534	0.864428	64.1315	48.3557	0.140924
Rep3	66.607	81.087	1.0386	1.67689	64.1315	48.3557	0.203705
Rep3	29.519	81.813	0.460289	1.6919	64.1315	48.3557	0.758434
Rep3	126.117	87.582	1.96654	1.8112	64.1315	48.3557	0.0120644
Rep3	134.39	64.361	2.09554	1.33099	64.1315	48.3557	0.292266
Rep3	52.95	19.831	0.825648	0.410107	64.1315	48.3557	0.086337
Rep3	81.741	18.918	1.27458	0.391226	64.1315	48.3557	0.390161
Rep3	73.366	20.922	1.14399	0.432669	64.1315	48.3557	0.252991
Rep3	91.024	15.309	1.41933	0.316592	64.1315	48.3557	0.608021
Rep3	75.308	68.837	1.17428	1.42356	64.1315	48.3557	0.0310704
Rep3	78.963	79.106	1.23127	1.63592	64.1315	48.3557	0.0818716
Rep3	19.239	22.514	0.299993	0.465592	64.1315	48.3557	0.0137114
Rep3	25.945	15.546	0.404559	0.321493	64.1315	48.3557	0.00345004
Rep3	37.301	80.062	0.581633	1.65569	64.1315	48.3557	0.576799
Rep3	67.226	45.111	1.04825	0.9329	64.1315	48.3557	0.00665316
Rep3	106.654	115.194	1.66305	2.38222	64.1315	48.3557	0.258603
Rep3	116.698	118.179	1.81967	2.44395	64.1315	48.3557	0.194866
Rep3	37.979	15.038	0.592205	0.310987	64.1315	48.3557	0.0395418
Rep3	34.152	28.008	0.532531	0.579208	64.1315	48.3557	0.00108937
Rep3	91.614	41.648	1.42853	0.861284	64.1315	48.3557	0.160886
Rep3	105.322	61.726	1.64228	1.2765	64.1315	48.3557	0.0668986
Rep3	114.794	59.809	1.78998	1.23686	64.1315	48.3557	0.152973
Rep3	115.727	57.623	1.80453	1.19165	64.1315	48.3557	0.18781
Rep3	25.87	27.34	0.40339	0.565394	64.1315	48.3557	0.0131226
Rep3	27.063	4.588	0.421992	0.0948803	64.1315	48.3557	0.0535012
Rep3	39.18	15.06	0.610932	0.311442	64.1315	48.3557	0.0448472
Rep3	73.383	5.842	1.14426	0.120813	64.1315	48.3557	0.52372
Rep3	95.692	61.719	1.49212	1.27635	64.1315	48.3557	0.0232778
Rep3	113.691	103.642	1.77278	2.14333	64.1315	48.3557	0.0686523
Rep3	47.218	15.753	0.736269	0.325773	64.1315	48.3557	0.0842531
Rep3	22.563	8.786	0.351824	0.181695	64.1315	48.3557	0.0144719
Rep3	80.944	45.579	1.26216	0.942578	64.1315	48.3557	0.0510654
Rep3	60.679	7.867	0.946166	0.16269	64.1315	48.3557	0.306917
Rep3	51.076	42.453	0.796426	0.877932	64.1315	48.3557	0.00332159
Rep3	46.504	54.064	0.725135	1.11805	64.1315	48.3557	0.0771904
Rep3	38.53	46.498	0.600797	0.961583	64.1315	48.3557	0.0650833
Rep3	30.552	28.52	0.476396	0.589796	64.1315	48.3557	0.00642978
Rep3	23.647	53.233	0.368727	1.10086	64.1315	48.3557	0.268012
Rep3	31.123	26.908	0.4853	0.55646	64.1315	48.3557	0.00253188
	64.1315	48.3557
