# Supplementary material for: Maternal histone methyltransferases antagonistically regulate autosomal random monoallelic expression (aRMAE) in C. elegans
Source: Nat Commun. 2025 Nov 28;16:11712. doi: 10.1038/s41467-025-66501-5 (PMC12753696; doi:10.1038/s41467-025-66501-5)
Supplement: Supplementary file 4 — Source Data [file 41467_2025_66501_MOESM4_ESM.zip › Mendenhall Source Data/Source Data 5 met-2 RNAi and KO.xlsx]

## Sheet: EV RNAi
	GFP	mCherry	GFPnorm	Cherrynorm	GFPave	Cherryave	Noise
Rep1	116.313	121.972	1.34543	1.43813	86.4505	84.813	0.00429652
Rep1	52.968	46.373	0.612698	0.546767			0.0021734
Rep1	43.113	73.778	0.498702	0.86989			0.0688903
Rep1	39.927	47.211	0.461848	0.556648			0.00449349
Rep1	42.265	45.715	0.488893	0.539009			0.00125583
Rep1	73.524	59.535	0.850475	0.701956			0.011029
Rep1	201.299	191.828	2.32849	2.26177			0.00222541
Rep1	130.949	135.63	1.51473	1.59916			0.00356471
Rep1	21.415	30.088	0.247714	0.354757			0.00572907
Rep1	30.765	37.323	0.355868	0.440062			0.00354428
Rep1	84.196	69.709	0.973922	0.821914			0.0115532
Rep1	76.79	67.625	0.888254	0.797342			0.00413252
Rep1	78.981	85.088	0.913598	1.00324			0.004018
Rep1	173.258	172.346	2.00413	2.03207			0.000390307
Rep1	181.602	183.44	2.10065	2.16287			0.00193611
Rep1	64.269	58.169	0.74342	0.68585			0.00165716
Rep1	84.424	99.466	0.976559	1.17277			0.0192489
Rep1	121.151	124.543	1.40139	1.46844			0.00224783
Rep1	80.746	62.47	0.934014	0.736561			0.0194939
Rep1	90.357	73.179	1.04519	0.862827			0.0166277
Rep1	165.11	169.087	1.90988	1.99364			0.00350823
Rep1	189.956	188.303	2.19728	2.22021			0.000262931
Rep1	61.09	68.636	0.706647	0.809262			0.00526492
Rep1	24.876	31.872	0.287749	0.375791			0.00387576
Rep1	118.654	112.116	1.37251	1.32192			0.00127962
Rep1	74.768	80.078	0.864865	0.944171			0.0031447
Rep1	90.694	92.928	1.04909	1.09568			0.00108552
Rep1	148.776	156.085	1.72094	1.84034			0.00712853
Rep1	101.778	119.328	1.1773	1.40695			0.0263707
Rep1	30.826	25.921	0.356574	0.305625			0.0012979
Rep1	26.552	32.183	0.307135	0.379458			0.00261529
Rep1	94.225	74.565	1.08993	0.879169			0.0222102
Rep1	86.081	84.46	0.995726	0.995837			6.18981e-09
Rep1	69.274	46.189	0.801314	0.544598			0.0329517
Rep1	126.481	127.217	1.46305	1.49997			0.000681693
Rep1	137.193	134.224	1.58695	1.58259			9.5398e-06
Rep1	29.061	16.823	0.336158	0.198354			0.00949495
Rep1	18.346	15.667	0.212214	0.184724			0.000377851
Rep1	126.142	92.563	1.45912	1.09138			0.0676191
Rep1	57.432	67.803	0.664334	0.799441			0.0091269
Rep1	97.717	97.859	1.13032	1.15382			0.000276049
Rep1	182.172	171.442	2.10724	2.02141			0.00368342
Rep1	152.455	136.415	1.7635	1.60842			0.0120241
Rep1	24.741	31.247	0.286187	0.368422			0.00338131
Rep1	27.53	31.3	0.318448	0.369047			0.00128012
Rep1	78.128	78.955	0.903731	0.93093			0.000369884
Rep1	56.809	67.784	0.657128	0.799217			0.0100946
Rep1	53.718	54.542	0.621373	0.643085			0.000235705
Rep1	181.002	164.746	2.09371	1.94246			0.0114378
Rep1	168.525	163.253	1.94938	1.92486			0.00030073
Rep1	24.673	26.785	0.2854	0.315812			0.000462441
Rep1	14.065	26.666	0.162694	0.314409			0.0115087
Rep1	72.971	78.057	0.844079	0.920342			0.00290805
Rep1	69.142	67.56	0.799787	0.796576			5.15775e-06
Rep1	103.175	93.979	1.19346	1.10807			0.00364533
Rep1	152.775	112.966	1.7672	1.33194			0.0947236
Rep1	134.249	141.095	1.5529	1.6636			0.00612721
Rep1	25.866	14.42	0.2992	0.170021			0.00834363
Rep1	14.736	13.091	0.170456	0.154351			0.000129681
Rep1	84.08	82.973	0.97258	0.978305			1.63866e-05
Rep1	96.048	88.774	1.11102	1.0467			0.00206823
Rep1	62.835	60.524	0.726832	0.713617			8.73267e-05
Rep1	123.337	115.372	1.42668	1.36031			0.00220238
Rep1	142.184	142.049	1.64469	1.67485			0.000454851
Rep1	55.773	60.165	0.645144	0.709384			0.00206338
Rep1	77.861	63.519	0.900643	0.74893			0.0115084
Rep1	46.943	55.134	0.543005	0.650065			0.00573098
Rep1	42.252	47.302	0.488742	0.557721			0.00237902
Rep1	33.694	42.59	0.389749	0.502163			0.00631847
	86.4505	84.813
Rep2	72.795	83.707	1.10974	1.29058	65.5966	64.8599	0.0163522
Rep2	53.078	56.378	0.809158	0.869227			0.00180415
Rep2	47.834	51.448	0.729215	0.793217			0.00204815
Rep2	100.717	93.339	1.5354	1.43909			0.0046382
Rep2	12.411	18.037	0.189202	0.278092			0.00395069
Rep2	12.571	17.443	0.191641	0.268933			0.00298705
Rep2	90.729	97.183	1.38314	1.49835			0.00663738
Rep2	89.274	98.892	1.36095	1.5247			0.0134064
Rep2	22.717	30.554	0.346314	0.471077			0.0077829
Rep2	153.876	145.317	2.34579	2.24047			0.00554596
Rep2	106.453	84.149	1.62284	1.2974			0.0529581
Rep2	14.576	15.668	0.222207	0.241567			0.000187406
Rep2	15.909	16.767	0.242528	0.258511			0.00012773
Rep2	86.284	94.194	1.31537	1.45227			0.0093701
Rep2	79.525	87.437	1.21233	1.34809			0.00921477
Rep2	64.974	69.706	0.990509	1.07472			0.00354543
Rep2	40.1	40.5	0.611312	0.624423			8.594e-05
Rep2	56.707	60.282	0.864481	0.929418			0.00210843
Rep2	22.19	25.234	0.33828	0.389054			0.001289
Rep2	18.58	22.862	0.283246	0.352483			0.00239683
Rep2	67.64	67.675	1.03115	1.0434			7.50465e-05
Rep2	23.705	30.792	0.361375	0.474746			0.00642645
Rep2	82.878	25.065	1.26345	0.386448			0.384566
Rep2	8.56	18.206	0.130495	0.280697			0.0112804
Rep2	109.876	105.587	1.67503	1.62792			0.00110932
Rep2	97.048	66.556	1.47947	1.02615			0.102748
Rep2	20.5	24.152	0.312516	0.372372			0.00179134
Rep2	67.974	87.373	1.03624	1.3471			0.048317
Rep2	70.634	76.134	1.07679	1.17382			0.00470723
Rep2	25.153	38.723	0.38345	0.597025			0.0228072
Rep2	61.775	66.931	0.941741	1.03193			0.00406716
Rep2	42.623	58.647	0.649775	0.90421			0.0323687
Rep2	76.245	71.395	1.16233	1.10076			0.00189574
Rep2	7.303	6.822	0.111332	0.105181			1.89204e-05
Rep2	120.224	112.471	1.83278	1.73406			0.00487264
Rep2	154.027	138.211	2.34809	2.13092			0.0235834
Rep2	39.617	45.904	0.603949	0.707741			0.00538634
Rep2	52.44	55.008	0.799432	0.848105			0.00118452
Rep2	62.135	42.356	0.947229	0.653038			0.0432742
Rep2	19.886	22.309	0.303156	0.343957			0.000832345
Rep2	64.005	63.891	0.975737	0.985061			4.34741e-05
Rep2	89.014	97.211	1.35699	1.49878			0.0100526
Rep2	113.642	122.381	1.73244	1.88685			0.0119217
Rep2	59.369	67.859	0.905062	1.04624			0.00996547
Rep2	59.56	53.103	0.907974	0.818734			0.00398192
Rep2	63.086	62.763	0.961727	0.96767			1.76605e-05
Rep2	18.385	19.705	0.280274	0.303809			0.000276944
Rep2	10.384	13.8	0.158301	0.212766			0.00148323
Rep2	128.592	129.36	1.96035	1.99445			0.000581614
Rep2	90.041	94.424	1.37265	1.45581			0.00345835
Rep2	82.847	39.876	1.26298	0.614802			0.210066
Rep2	61.323	46.844	0.93485	0.722233			0.022603
Rep2	55.778	47.385	0.850319	0.730574			0.00716933
Rep2	15.03	16.348	0.229128	0.252051			0.000262734
Rep2	13.74	9.78	0.209462	0.150786			0.00172141
Rep2	157.802	152.894	2.40564	2.3573			0.00116876
Rep2	75.481	116.642	1.15068	1.79837			0.209747
Rep2	99.256	70.094	1.51313	1.0807			0.0934975
Rep2	85.29	87.541	1.30022	1.34969			0.0012238
Rep2	54.992	58.839	0.838336	0.90717			0.00236907
Rep2	49.723	58.432	0.758012	0.900895			0.0102078
Rep2	20.208	22.667	0.308065	0.349476			0.000857452
Rep2	183.873	173.309	2.80309	2.67205			0.00858536
Rep2	128.7	126.997	1.96199	1.95802			7.89097e-06
Rep2	151.729	155.611	2.31306	2.39919			0.00370862
Rep2	129.005	85.967	1.96664	1.32543			0.205579
Rep2	29.632	35.581	0.451731	0.548582			0.0046901
Rep2	33.172	38.629	0.505697	0.595576			0.0040391
Rep2	30.963	37.988	0.472021	0.585693			0.0064606
	65.5966	64.8599
Rep3	51.546	58.467	0.812652	0.908613	63.4293	64.3438	0.00460422
Rep3	16.432	19.335	0.25906	0.300478			0.000857718
Rep3	11.736	14.087	0.185025	0.218921			0.000574463
Rep3	62.813	69.576	0.990283	1.08125			0.00413782
Rep3	134.994	112.404	2.12826	1.74683			0.0727448
Rep3	63.022	70.277	0.993578	1.09215			0.00485798
Rep3	125.616	111.675	1.98041	1.7355			0.0299906
Rep3	104.656	96.702	1.64996	1.50281			0.0108271
Rep3	31.199	33.676	0.49187	0.523346			0.000495353
Rep3	16.252	17.475	0.256222	0.271572			0.000117812
Rep3	92.984	87.274	1.46595	1.35629			0.00601208
Rep3	33.224	35.52	0.523795	0.552002			0.00039782
Rep3	51.579	50.819	0.813172	0.789758			0.000274112
Rep3	95.891	94.833	1.51178	1.47376			0.000722525
Rep3	60.966	65.347	0.961164	1.01553			0.00147796
Rep3	29.074	35.185	0.458368	0.546796			0.00390977
Rep3	20.898	48.974	0.329469	0.761086			0.0931466
Rep3	41.775	46.777	0.658607	0.726943			0.00233493
Rep3	52.07	46.108	0.820913	0.716546			0.00544623
Rep3	61.253	71.264	0.965689	1.10749			0.0100533
Rep3	110.668	96.91	1.74474	1.50604			0.0284898
Rep3	69.821	78.71	1.10077	1.2232			0.00749497
Rep3	40.19	48.617	0.633618	0.755538			0.00743218
Rep3	17.588	22.102	0.277285	0.343479			0.0021908
Rep3	12.494	14.521	0.196975	0.225665			0.000411562
Rep3	73.906	73.159	1.16517	1.13694			0.000398605
Rep3	42.235	41.556	0.665859	0.645806			0.000201068
Rep3	114.436	108.977	1.80415	1.69357			0.00611396
Rep3	80.11	81.319	1.26298	1.26375			2.9405e-07
Rep3	22.027	32.305	0.347268	0.502039			0.0119771
Rep3	22.353	24.892	0.352408	0.386837			0.000592679
Rep3	104.597	96.852	1.64903	1.50514			0.0103525
Rep3	51.351	52.743	0.809578	0.819658			5.08082e-05
Rep3	51.961	55.306	0.819195	0.859489			0.000811807
Rep3	90.357	91.888	1.42453	1.428			6.00577e-06
Rep3	71.279	79.116	1.12375	1.22951			0.00559224
Rep3	13.212	23.796	0.208295	0.369804			0.0130427
Rep3	19.272	22.768	0.303834	0.353829			0.00124973
Rep3	118.913	107.755	1.87473	1.67458			0.0200306
Rep3	63.596	60.615	1.00263	0.941994			0.0018382
Rep3	95.132	86.057	1.49981	1.33738			0.0131921
Rep3	108.164	96.224	1.70527	1.49538			0.0220264
Rep3	96.936	101.437	1.52825	1.57639			0.00115879
Rep3	26.488	30.471	0.417598	0.473538			0.00156461
Rep3	19.787	14.377	0.311953	0.223427			0.00391843
Rep3	87.861	76.389	1.38518	1.18713			0.0196114
Rep3	45.745	57.524	0.721196	0.893958			0.0149233
Rep3	43.964	44.385	0.693118	0.68977			5.60335e-06
Rep3	119.625	120.79	1.88596	1.87715			3.87754e-05
Rep3	109.04	109.092	1.71908	1.69536			0.000281361
Rep3	34.182	41.737	0.538899	0.648618			0.0060192
Rep3	42.024	49.584	0.662532	0.770566			0.00583559
Rep3	78.246	88.047	1.23359	1.3683			0.00907354
Rep3	90.342	88.748	1.42429	1.3792			0.00101679
Rep3	44.396	52.871	0.699928	0.821648			0.00740779
Rep3	94.096	102.09	1.48348	1.58654			0.00531105
Rep3	86.56	94.48	1.36467	1.46828			0.0053674
Rep3	40.065	45.723	0.631648	0.710563			0.00311384
Rep3	22.766	26.621	0.358919	0.413707			0.00150084
Rep3	71.884	70.258	1.13329	1.09185			0.000858646
Rep3	75.765	72.498	1.19448	1.12666			0.00229947
Rep3	102.556	86.477	1.61685	1.34391			0.0372505
Rep3	98.123	100.628	1.54697	1.56382			0.00014205
Rep3	77.803	87.135	1.22661	1.35413			0.00813096
Rep3	110.152	100.246	1.73661	1.55788			0.0159714
Rep3	98.376	85.093	1.55095	1.3224			0.0261191
Rep3	70.56	69.787	1.11242	1.08453			0.000388821
Rep3	22.037	24.583	0.347426	0.382035			0.000598888
Rep3	15.604	16.685	0.246006	0.259295			8.83e-05
	63.4293	64.3438

## Sheet: met-2 RNAi
	GFP	mCherry	GFPnorm	Cherrynorm	GFPave	Cherryave	Noise
Rep1	165.283	98.993	2.55923	1.79712	64.583	55.0841	0.290405
Rep1	101.74	84.372	1.57534	1.53169			0.000952355
Rep1	30.211	9.255	0.467786	0.168016			0.044931
Rep1	22.021	4.642	0.340972	0.0842711			0.0329477
Rep1	58.901	12.872	0.91202	0.233679			0.230073
Rep1	76.116	43.181	1.17858	0.78391			0.0778806
Rep1	48.961	10.641	0.75811	0.193177			0.159574
Rep1	123.697	108.916	1.91532	1.97727			0.00191884
Rep1	27.597	4.585	0.42731	0.0832363			0.0591935
Rep1	50.767	5.146	0.786074	0.0934208			0.239884
Rep1	63.822	12.899	0.988216	0.234169			0.284294
Rep1	53.081	6.664	0.821903	0.120979			0.245648
Rep1	78.882	19.111	1.2214	0.346942			0.382342
Rep1	96.592	117.477	1.49563	2.13268			0.202922
Rep1	10.288	31.459	0.159299	0.571108			0.0847935
Rep1	10.193	36.425	0.157828	0.661261			0.126723
Rep1	14.688	83.511	0.227428	1.51606			0.83029
Rep1	22.098	83.006	0.342164	1.5069			0.678299
Rep1	12.649	64.688	0.195856	1.17435			0.478724
Rep1	117.837	130.749	1.82458	2.37362			0.150724
Rep1	104.073	99.24	1.61146	1.80161			0.018078
Rep1	128.651	116.369	1.99203	2.11257			0.0072654
Rep1	59.081	7.435	0.914807	0.134975			0.304069
Rep1	70.601	17.654	1.09318	0.320492			0.298525
Rep1	57.563	5.653	0.891302	0.102625			0.311006
Rep1	52.998	8.007	0.820618	0.14536			0.227987
Rep1	88.625	36.188	1.37226	0.656959			0.255831
Rep1	107.499	130.067	1.66451	2.36124			0.242719
Rep1	105.499	113.12	1.63354	2.05359			0.0882191
Rep1	5.313	20.929	0.0822662	0.379946			0.0443067
Rep1	8.77	29.774	0.135794	0.540519			0.081901
Rep1	15.788	41.25	0.244461	0.748855			0.127207
Rep1	57.336	50.804	0.887788	0.922299			0.000595502
Rep1	11.827	54.348	0.183129	0.986637			0.322812
Rep1	124.64	114.748	1.92992	2.08314			0.0117385
Rep1	83.828	81.076	1.29799	1.47186			0.0151153
Rep1	25.566	9.022	0.395863	0.163786			0.0269298
Rep1	16.682	7.409	0.258303	0.134503			0.0076632
Rep1	48.754	6.559	0.754904	0.119072			0.202141
Rep1	36.417	8.376	0.563879	0.152058			0.0847981
Rep1	34.019	23.099	0.526748	0.41934			0.00576823
Rep1	150.334	132.637	2.32776	2.4079			0.00321085
Rep1	105.721	93.337	1.63698	1.69444			0.0016512
Rep1	40.435	10.677	0.626093	0.193831			0.0934255
Rep1	34.531	30.097	0.534676	0.546383			6.85195e-05
Rep1	80.077	20.482	1.23991	0.371831			0.376779
Rep1	95.988	47.759	1.48627	0.867019			0.191738
Rep1	61	71.911	0.944521	1.30548			0.0651444
Rep1	117.302	112.685	1.8163	2.04569			0.0263102
Rep1	133.642	132.984	2.06931	2.4142			0.0594756
Rep1	116.2	100.254	1.79923	1.82002			0.000215942
Rep1	94.316	81.461	1.46038	1.47885			0.000170448
Rep1	96.219	88.777	1.48985	1.61166			0.00741914
Rep1	73.368	54.664	1.13603	0.992373			0.0103181
Rep1	29.609	31.228	0.458464	0.566915			0.00588077
Rep1	102.917	101.726	1.59356	1.84674			0.0320495
Rep1	95.885	95.956	1.48468	1.74199			0.0331048
Rep1	34.107	16.672	0.528111	0.302664			0.0254131
Rep1	66.717	74.935	1.03304	1.36037			0.053573
Rep1	106.033	27.72	1.64181	0.50323			0.648181
Rep1	57.732	23.958	0.893919	0.434935			0.105333
Rep1	54.585	10.459	0.845191	0.189873			0.214721
Rep1	101.795	122.506	1.57619	2.22398			0.209817
Rep1	99.999	132.851	1.54838	2.41178			0.372734
Rep1	3.502	27.173	0.0542248	0.4933			0.0963936
Rep1	17.082	70.082	0.264497	1.27227			0.507806
Rep1	7.382	26.671	0.114302	0.484187			0.0684072
Rep1	36.105	49.616	0.559048	0.900732			0.0583738
Rep1	14.691	61.807	0.227475	1.12205			0.40013
	64.583	55.0841
Rep2	67.229	80.39	1.16581	1.38017	57.667	58.2466	0.0229733
Rep2	109.684	121.897	1.90202	2.09277			0.0181928
Rep2	28.487	32.928	0.493991	0.56532			0.00254391
Rep2	13.244	17.676	0.229663	0.303468			0.00272358
Rep2	41.688	48.354	0.722909	0.83016			0.00575134
Rep2	72.559	74.824	1.25824	1.28461			0.000347563
Rep2	50.535	54.156	0.876325	0.929771			0.00142825
Rep2	101.02	114.861	1.75178	1.97198			0.0242429
Rep2	89.401	97.232	1.5503	1.66932			0.00708266
Rep2	21.974	45.159	0.38105	0.775307			0.0777193
Rep2	43.846	54.015	0.760331	0.92735			0.0139477
Rep2	35.045	54.152	0.607713	0.929702			0.0518384
Rep2	13.994	47.663	0.242669	0.818296			0.165673
Rep2	20.967	27.344	0.363588	0.469452			0.00560366
Rep2	59.965	72.599	1.03985	1.24641			0.021333
Rep2	85.787	92.61	1.48763	1.58996			0.00523633
Rep2	29.027	35.92	0.503356	0.616688			0.00642214
Rep2	35.675	44.839	0.618638	0.769813			0.0114269
Rep2	79.222	23.345	1.37378	0.400796			0.473353
Rep2	91.116	45.247	1.58004	0.776818			0.322581
Rep2	50.264	51.309	0.871625	0.880892			4.29402e-05
Rep2	49.194	66.563	0.85307	1.14278			0.0419655
Rep2	44.714	85.201	0.775383	1.46276			0.236246
Rep2	4.412	37.327	0.0765082	0.640844			0.159237
Rep2	13.846	29.463	0.240103	0.505832			0.035306
Rep2	27.431	102.64	0.475679	1.76216			0.827519
Rep2	16.55	74.659	0.286993	1.28177			0.494795
Rep2	10.806	14.386	0.187386	0.246984			0.00177596
Rep2	72.725	84.956	1.26112	1.45856			0.0194906
Rep2	55.05	66.1	0.954619	1.13483			0.016238
Rep2	42.455	36.359	0.73621	0.624225			0.00627028
Rep2	21.287	54.623	0.369137	0.937788			0.161682
Rep2	45.986	54.232	0.797441	0.931076			0.00892914
Rep2	33.8	36.574	0.586124	0.627916			0.000873302
Rep2	45.983	82.053	0.797389	1.40872			0.186861
Rep2	101.64	101.141	1.76253	1.73643			0.000340775
Rep2	95.348	108.412	1.65342	1.86126			0.0215975
Rep2	69.134	53.345	1.19885	0.915847			0.040045
Rep2	41.326	54.566	0.716632	0.93681			0.0242392
Rep2	48.841	50.277	0.846949	0.863175			0.000131634
Rep2	16.486	19.026	0.285883	0.326646			0.000830802
Rep2	12.803	14.895	0.222016	0.255723			0.000568078
Rep2	91.863	108.655	1.59299	1.86543			0.0371115
Rep2	72.867	92.131	1.26358	1.58174			0.0506121
Rep2	23.603	53.045	0.409298	0.910697			0.1257
Rep2	51.776	60.966	0.897845	1.04669			0.0110771
Rep2	54.401	75.434	0.943365	1.29508			0.0618517
Rep2	93.78	95.887	1.62623	1.64622			0.000199813
Rep2	80.656	83.505	1.39865	1.43365			0.000612302
Rep2	96.611	59.273	1.67533	1.01762			0.216288
Rep2	76.458	62.848	1.32585	1.079			0.0304688
Rep2	48.301	9.021	0.837585	0.154876			0.233046
Rep2	76.378	42.239	1.32447	0.725175			0.179575
Rep2	71.705	74.937	1.24343	1.28655			0.000929428
Rep2	45.923	28.111	0.796348	0.48262			0.0492126
Rep2	15.553	18.827	0.269704	0.323229			0.00143248
Rep2	153.662	153.214	2.66464	2.63044			0.000585096
Rep2	53.054	69.003	0.920006	1.18467			0.0350233
Rep2	36.339	42.861	0.630153	0.735854			0.00558639
Rep2	62.61	73.584	1.08572	1.26332			0.0157712
Rep2	78.867	79.867	1.36763	1.37119			6.33225e-06
Rep2	43.426	43.934	0.753048	0.754276			7.53678e-07
Rep2	55.229	57.415	0.957723	0.985723			0.000391986
Rep2	146.43	41.577	2.53923	0.71381			1.66609
Rep2	128.706	72.731	2.23188	1.24867			0.483351
Rep2	45.182	24.173	0.783499	0.415011			0.0678914
Rep2	109.574	38.064	1.90012	0.653497			0.77703
Rep2	85.867	17.88	1.48901	0.306971			0.698614
Rep2	73.681	15.206	1.2777	0.261062			0.516774
Rep2	53.641	19.557	0.930186	0.335762			0.17667
	57.667	58.2466
Rep3	48.113	71.118	0.971236	1.51063	49.5379	47.0785	0.145471
Rep3	26.086	28.515	0.526587	0.605691			0.00312875
Rep3	62.416	30.932	1.25996	0.657031			0.181764
Rep3	50.711	65.451	1.02368	1.39025			0.0671879
Rep3	62.915	12.602	1.27004	0.267681			0.502359
Rep3	11.876	20.785	0.239736	0.441497			0.0203538
Rep3	66.186	58.324	1.33607	1.23887			0.00472388
Rep3	83.042	81.341	1.67633	1.72778			0.00132319
Rep3	5.854	62.519	0.118172	1.32797			0.731811
Rep3	49.959	29.227	1.0085	0.620815			0.0751501
Rep3	49.776	57.143	1.00481	1.21378			0.0218355
Rep3	19.979	72.154	0.403307	1.53263			0.637688
Rep3	10.682	63.53	0.215633	1.34945			0.64277
Rep3	117.569	13.545	2.37331	0.287711			2.17487
Rep3	123.339	13.366	2.48979	0.283909			2.43296
Rep3	63.012	8.765	1.272	0.186179			0.589499
Rep3	38.464	4.2	0.776456	0.0892128			0.236151
Rep3	65.957	8.734	1.33144	0.18552			0.656572
Rep3	71.867	14.341	1.45075	0.304619			0.656805
Rep3	85.322	8.714	1.72236	0.185095			1.18159
Rep3	77.778	68.854	1.57007	1.46254			0.00578168
Rep3	118.139	55.949	2.38482	1.18842			0.715686
Rep3	46.142	37.865	0.931448	0.804296			0.0080839
Rep3	80.577	70.524	1.62657	1.49801			0.00826417
Rep3	81.425	67.578	1.64369	1.43543			0.0216855
Rep3	29.04	14.319	0.586218	0.304152			0.0397806
Rep3	23.263	25.604	0.4696	0.543858			0.00275713
Rep3	46.092	66.027	0.930439	1.40249			0.111415
Rep3	29.612	80.181	0.597764	1.70314			0.610923
Rep3	6.946	34.652	0.140216	0.736048			0.177508
Rep3	10.977	76.569	0.221588	1.62641			0.986766
Rep3	10.146	73.909	0.204813	1.56991			0.931747
Rep3	11.75	68.37	0.237192	1.45226			0.738191
Rep3	7.655	56.064	0.154528	1.19086			0.536995
Rep3	65.916	48.198	1.33062	1.02378			0.0470745
Rep3	79.422	76.278	1.60326	1.62023			0.000144065
Rep3	13.339	58.323	0.269269	1.23885			0.470041
Rep3	46.994	59.062	0.948647	1.25454			0.0467864
Rep3	37.532	68.046	0.757642	1.44537			0.236488
Rep3	65.605	45.363	1.32434	0.963562			0.0650802
Rep3	20.736	63.793	0.418588	1.35504			0.438467
Rep3	82.462	72.721	1.66462	1.54468			0.0071937
Rep3	102.225	94.813	2.06357	2.01394			0.00123183
Rep3	51.638	11.294	1.04239	0.239897			0.322
Rep3	23.803	63.585	0.480501	1.35062			0.378552
Rep3	100.407	79.174	2.02687	1.68175			0.059556
Rep3	24.833	27.958	0.501293	0.59386			0.00428431
Rep3	37.129	22.667	0.749507	0.481473			0.0359211
Rep3	53.704	51.672	1.0841	1.09757			9.07603e-05
Rep3	80.661	75.651	1.62827	1.60691			0.000228017
Rep3	63.414	57.08	1.28011	1.21244			0.00228938
Rep3	15.74	10.58	0.317736	0.224731			0.00432499
Rep3	19.016	39.505	0.383868	0.839131			0.103632
Rep3	62.087	51.865	1.25332	1.10167			0.0114991
Rep3	20.253	75.224	0.408838	1.59784			0.706866
Rep3	77.586	84.998	1.56619	1.80545			0.0286226
Rep3	30.888	70.856	0.623522	1.50506			0.388556
Rep3	44.212	77.54	0.892488	1.64704			0.284672
Rep3	6.937	22.497	0.140034	0.477862			0.0570638
Rep3	58.042	55.562	1.17167	1.1802			3.63948e-05
Rep3	15.425	64.866	0.311378	1.37783			0.568658
Rep3	12.347	35.096	0.249243	0.745479			0.123125
Rep3	97.26	57.84	1.96334	1.22859			0.269934
Rep3	83.763	54.59	1.69089	1.15955			0.141157
Rep3	24.1	4.491	0.486496	0.0953939			0.0764804
Rep3	38.793	5.883	0.783097	0.124962			0.216571
Rep3	64.84	16.929	1.3089	0.359591			0.45059
Rep3	32.296	10.208	0.651945	0.21683			0.0946628
Rep3	72.044	12.435	1.45432	0.264134			0.708272
	49.5379	47.0785

## Sheet: hsp-90 control
	GFP	mCherry	GFPnorm	Cherrynorm	GFPave	Cherryave	Noise
Rep1	101.16	78.924	1.45772	1.39567	69.3959	56.5491	0.0019252
Rep1	135.407	99.886	1.95123	1.76636			0.0170879
Rep1	29.345	27.397	0.422864	0.484482			0.00189838
Rep1	61.373	54.869	0.88439	0.97029			0.00368938
Rep1	73.776	61.331	1.06312	1.08456			0.000229921
Rep1	62.754	54.002	0.90429	0.954958			0.0012836
Rep1	57.85	50.757	0.833623	0.897574			0.00204486
Rep1	100.029	90.224	1.44143	1.5955			0.0118692
Rep1	77.75	63.755	1.12038	1.12743			2.48066e-05
Rep1	26.95	37.894	0.388352	0.670108			0.0396933
Rep1	57.938	54.013	0.834891	0.955152			0.00723137
Rep1	43.178	38.558	0.622199	0.68185			0.00177915
Rep1	31.34	31.592	0.451612	0.558665			0.00573018
Rep1	24.365	23.247	0.351102	0.411094			0.00179955
Rep1	102.074	77.098	1.47089	1.36338			0.00577951
Rep1	97.674	75.743	1.40749	1.33942			0.00231676
Rep1	30.863	21.824	0.444738	0.38593			0.0017292
Rep1	51.742	33.948	0.745606	0.600328			0.0105529
Rep1	62.573	45.261	0.901682	0.800384			0.00513062
Rep1	32.991	28.209	0.475403	0.498841			0.000274668
Rep1	41.409	37.695	0.596707	0.666589			0.00244174
Rep1	126.829	93.303	1.82762	1.64995			0.0157832
Rep1	83.292	66.641	1.20024	1.17846			0.000237222
Rep1	14.418	13.6	0.207765	0.240499			0.000535772
Rep1	31.882	31.192	0.459422	0.551592			0.00424759
Rep1	57.482	49.83	0.82832	0.881181			0.00139714
Rep1	18.133	16.424	0.261298	0.290438			0.000424567
Rep1	39.899	35.176	0.574948	0.622044			0.00110901
Rep1	110.766	81.662	1.59615	1.44409			0.0115606
Rep1	74.11	56.278	1.06793	0.995206			0.00264447
Rep1	71.988	58.178	1.03735	1.02881			3.65318e-05
Rep1	29.643	25.299	0.427158	0.447381			0.000204488
Rep1	92.234	71.745	1.3291	1.26872			0.0018228
Rep1	29.09	25.238	0.419189	0.446303			0.000367563
Rep1	76.087	63.935	1.09642	1.13061			0.000584502
Rep1	100.995	78.998	1.45535	1.39698			0.00170325
Rep1	112.737	88.423	1.62455	1.56365			0.00185435
Rep1	30.251	25.157	0.435919	0.44487			4.00578e-05
Rep1	108.411	79.32	1.56221	1.40268			0.0127259
Rep1	77.29	63.413	1.11376	1.12138			2.90661e-05
Rep1	88.677	62.646	1.27784	1.10782			0.0144545
Rep1	108.723	84.26	1.56671	1.49003			0.00293949
Rep1	121.48	95.793	1.75054	1.69398			0.00159936
Rep1	118.208	80.831	1.70339	1.4294			0.0375357
Rep1	50.757	42.337	0.731413	0.748677			0.00014903
Rep1	33.45	39.415	0.482017	0.697005			0.0231099
Rep1	93.019	71.412	1.34041	1.26283			0.00300928
Rep1	56.385	48.591	0.812513	0.859271			0.00109319
Rep1	28.516	42.192	0.410918	0.746113			0.0561778
Rep1	109.751	85.267	1.58152	1.50784			0.00271441
Rep1	104.838	80.005	1.51072	1.41479			0.00460183
Rep1	45.813	39.832	0.660169	0.704379			0.000977265
Rep1	79.073	61.983	1.13945	1.09609			0.000939893
Rep1	82.531	68.56	1.18928	1.2124			0.000267255
Rep1	83.676	65.066	1.20578	1.15061			0.0015217
Rep1	120.557	82.678	1.73724	1.46206			0.0378618
Rep1	98.176	71.732	1.41472	1.26849			0.0106921
Rep1	42.511	27.885	0.612587	0.493111			0.00713721
Rep1	53.616	40.426	0.772611	0.714883			0.00166624
Rep1	61.529	53.889	0.886638	0.95296			0.00219928
Rep1	50.96	41.24	0.734338	0.729278			1.28013e-05
Rep1	46.636	42.933	0.672029	0.759217			0.00380086
Rep1	90.642	76.327	1.30616	1.34975			0.00095
Rep1	54.248	50.107	0.781718	0.88608			0.00544567
Rep1	104.62	89.888	1.50758	1.58956			0.00335989
Rep1	87.208	80.322	1.25667	1.42039			0.0134021
Rep1	48.39	36.009	0.697304	0.636774			0.00183192
Rep1	41.913	38.295	0.60397	0.677199			0.00268128
Rep1	94.333	91.927	1.35935	1.62561			0.0354493
	69.3959	56.5491
Rep2	114.777	97.697	1.62978	1.67586	70.4249	58.2967	0.00106165
Rep2	113.117	88.498	1.60621	1.51806			0.00388484
Rep2	29.041	26.183	0.412369	0.449134			0.000675836
Rep2	39.279	41.841	0.557743	0.717725			0.0127971
Rep2	103.041	80.757	1.46313	1.38528			0.0030309
Rep2	92.913	83.258	1.31932	1.42818			0.00592487
Rep2	68.184	54.392	0.968181	0.933021			0.00061812
Rep2	99.02	72.479	1.40604	1.24328			0.0132453
Rep2	95.006	73.983	1.34904	1.26908			0.00319705
Rep2	71.999	62.069	1.02235	1.06471			0.000897061
Rep2	45.937	32.207	0.652284	0.552467			0.00498168
Rep2	73.83	58.871	1.04835	1.00985			0.00074111
Rep2	67.357	55.422	0.956438	0.950689			1.65251e-05
Rep2	93.997	63.835	1.33471	1.095			0.0287307
Rep2	102.949	75.255	1.46183	1.2909			0.0146086
Rep2	97.876	78.156	1.38979	1.34066			0.00120706
Rep2	47.428	42.527	0.673455	0.729493			0.00157009
Rep2	16.74	17.845	0.2377	0.306107			0.00233973
Rep2	59.039	51.275	0.838326	0.879553			0.000849818
Rep2	45.612	40.396	0.647669	0.692938			0.00102466
Rep2	67.2	71.934	0.954209	1.23393			0.039122
Rep2	66.445	56.313	0.943488	0.965973			0.000252786
Rep2	136.62	103.084	1.93994	1.76827			0.0147361
Rep2	76.584	61.597	1.08746	1.05661			0.000475686
Rep2	26.796	24.628	0.380491	0.42246			0.000880704
Rep2	51.426	48.027	0.730225	0.823838			0.00438166
Rep2	69.036	59.272	0.980279	1.01673			0.000664358
Rep2	76.486	81.038	1.08607	1.3901			0.0462175
Rep2	96.72	77.833	1.37338	1.33512			0.000731899
Rep2	39.237	36.432	0.557147	0.624941			0.00229803
Rep2	77.783	66.66	1.10448	1.14346			0.000759694
Rep2	28.004	32.596	0.397644	0.55914			0.0130405
Rep2	100.376	88.807	1.42529	1.52336			0.00480895
Rep2	87.01	90.172	1.2355	1.54678			0.0484466
Rep2	49.202	43.723	0.698645	0.750009			0.00131909
Rep2	124.471	93.428	1.76743	1.60263			0.0135795
Rep2	77.757	59.884	1.10411	1.02723			0.00295562
Rep2	89.249	70.009	1.26729	1.20091			0.00220348
Rep2	83.768	72.457	1.18947	1.2429			0.00142764
Rep2	22.197	22.629	0.315187	0.38817			0.00266323
Rep2	28.84	27.108	0.409514	0.465001			0.00153937
Rep2	39.344	36.842	0.558666	0.631974			0.00268703
Rep2	31.461	29.947	0.446731	0.5137			0.00224239
Rep2	41.037	28.848	0.582706	0.494848			0.00385952
Rep2	61.7	48.365	0.876111	0.829636			0.00107998
Rep2	61.444	46.171	0.872476	0.792001			0.00323815
Rep2	64.646	55.024	0.917943	0.943862			0.000335893
Rep2	38.34	33.309	0.54441	0.571371			0.000363434
Rep2	69.655	56.818	0.989068	0.974635			0.000104156
Rep2	99.077	80.662	1.40685	1.38365			0.000269126
Rep2	84.982	70.272	1.2067	1.20542			8.24536e-07
Rep2	36.047	31.648	0.511851	0.542878			0.000481363
Rep2	70.318	56.704	0.998483	0.97268			0.000332892
Rep2	114.088	87.762	1.62	1.50544			0.00656184
Rep2	62.941	66.72	0.893733	1.14449			0.0314398
Rep2	117.56	94.931	1.6693	1.62841			0.00083579
Rep2	93.223	66.411	1.32372	1.13919			0.0170262
Rep2	116.06	81.073	1.648	1.3907			0.0331018
Rep2	26.727	23.714	0.379511	0.406781			0.00037184
Rep2	81.103	60.323	1.15162	1.03476			0.0068288
Rep2	49.177	41.334	0.69829	0.709028			5.76534e-05
Rep2	67.096	51.527	0.952732	0.883876			0.00237059
Rep2	63.188	52.627	0.89724	0.902745			1.51497e-05
Rep2	73.77	62.549	1.0475	1.07294			0.000323684
Rep2	95.537	71.992	1.35658	1.23492			0.00740009
Rep2	37.792	34.952	0.536629	0.599554			0.00197979
Rep2	48.449	37.343	0.687953	0.640568			0.00112266
Rep2	72.741	58.427	1.03289	1.00224			0.000469789
Rep2	73.058	58.424	1.03739	1.00218			0.000619705
Rep2	86.83	71.471	1.23295	1.22599			2.42047e-05
	70.4249	58.2967
Rep3	91.644	84.02	1.3203	1.35521	69.4117	61.9976	0.000609643
Rep3	100.51	83.483	1.44803	1.34655			0.00514849
Rep3	47.267	43.203	0.680966	0.69685			0.000126151
Rep3	79.08	71.537	1.13929	1.15387			0.000106268
Rep3	67.657	61.343	0.974721	0.989442			0.000108363
Rep3	72.655	60.896	1.04673	0.982232			0.00207971
Rep3	65.56	65.954	0.94451	1.06382			0.00711703
Rep3	86.78	72.273	1.25022	1.16574			0.00356863
Rep3	106.681	94.055	1.53693	1.51708			0.000197121
Rep3	40.684	55.486	0.586126	0.894971			0.0476925
Rep3	18.072	21.166	0.26036	0.341401			0.00328382
Rep3	60.93	60.442	0.877806	0.974909			0.00471453
Rep3	44.514	45.208	0.641304	0.72919			0.00386197
Rep3	40.394	45.439	0.581948	0.732916			0.0113956
Rep3	120.079	94.384	1.72995	1.52238			0.0215429
Rep3	96.088	89.655	1.38432	1.44611			0.0019087
Rep3	41.132	39.775	0.59258	0.641558			0.00119938
Rep3	45.646	42.286	0.657613	0.682059			0.000298816
Rep3	47.366	44.424	0.682392	0.716544			0.000583182
Rep3	50.677	46.978	0.730093	0.75774			0.00038216
Rep3	34.512	34.489	0.497207	0.556296			0.00174574
Rep3	95.938	77.731	1.38216	1.25378			0.00824122
Rep3	100.214	82.508	1.44376	1.33083			0.00637727
Rep3	22.413	24.393	0.3229	0.393451			0.00248875
Rep3	48.933	51.077	0.704968	0.823855			0.00706709
Rep3	47.128	48.512	0.678963	0.782482			0.00535809
Rep3	66.423	52.249	0.956943	0.842759			0.00651895
Rep3	89.18	62.374	1.2848	1.00607			0.0388441
Rep3	93.981	79.584	1.35397	1.28366			0.00247116
Rep3	89.745	79.552	1.29294	1.28315			4.79277e-05
Rep3	21.909	26.477	0.315638	0.427065			0.00620796
Rep3	87.295	72.981	1.25764	1.17716			0.00323867
Rep3	71.725	79.594	1.03333	1.28382			0.0313745
Rep3	91.921	77.03	1.32429	1.24247			0.00334716
Rep3	43.767	41.45	0.630542	0.668575			0.000723235
Rep3	82.08	101.747	1.18251	1.64115			0.105173
Rep3	117.857	88.624	1.69794	1.42948			0.036037
Rep3	78.775	67.803	1.1349	1.09364			0.000851008
Rep3	17.116	43.577	0.246587	0.702883			0.104103
Rep3	58.272	80.498	0.839513	1.29841			0.105291
Rep3	59.564	65.753	0.858126	1.06057			0.0204925
Rep3	89.768	77.453	1.29327	1.24929			0.000967037
Rep3	79.485	68.602	1.14512	1.10653			0.000744853
Rep3	79.326	68.307	1.14283	1.10177			0.000843138
Rep3	36.616	31.814	0.527519	0.513149			0.000103248
Rep3	74.986	59.134	1.08031	0.953812			0.00800065
Rep3	99.818	81.942	1.43806	1.3217			0.00676986
Rep3	96.074	74.337	1.38412	1.19903			0.0171287
Rep3	112.409	73.247	1.61945	1.18145			0.0959236
Rep3	119.057	89.186	1.71523	1.43854			0.0382785
Rep3	92.22	74.071	1.32859	1.19474			0.00895846
Rep3	79.862	45.678	1.15056	0.736771			0.0856088
Rep3	85.106	65.131	1.2261	1.05054			0.0154113
Rep3	84.972	73.718	1.22417	1.18905			0.000616968
Rep3	48.806	40.74	0.703138	0.657123			0.00105871
Rep3	50.947	48.452	0.733983	0.781515			0.00112963
Rep3	83.154	87.419	1.19798	1.41004			0.022484
Rep3	85.187	67.643	1.22727	1.09106			0.00927694
Rep3	32.121	35.23	0.462761	0.568248			0.00556381
Rep3	76.024	58.94	1.09526	0.950683			0.0104516
Rep3	51.333	55.311	0.739544	0.892148			0.011644
Rep3	33.238	33.861	0.478853	0.546167			0.00226556
Rep3	46.255	42.984	0.666386	0.693318			0.000362647
Rep3	71.425	65.85	1.02901	1.06214			0.000548905
Rep3	91.174	83.014	1.31353	1.33899			0.000324183
Rep3	25.133	34.057	0.362086	0.549328			0.0175298
Rep3	78.084	63.77	1.12494	1.02859			0.00464179
Rep3	44.791	40.47	0.645295	0.652768			2.79218e-05
Rep3	72.879	61.36	1.04995	0.989716			0.00181422
Rep3	96.404	78.098	1.38887	1.25969			0.00834347
	69.4117	61.9976

## Sheet: hsp-90 met-2KO
	GFP	mCherry	GFPnorm	Cherrynorm	GFPave	Cherryave	Noise
Rep1	75.943	65.313	1.91128	1.2523	39.7341	52.1543	0.217124
Rep1	13.139	61.279	0.330673	1.17496			0.356407
Rep1	4.297	21.118	0.108144	0.404914			0.0440363
Rep1	8.66	46.52	0.217949	0.891969			0.227152
Rep1	12.114	69.016	0.304876	1.3233			0.518598
Rep1	11.124	20.365	0.279961	0.390476			0.00610683
Rep1	36.958	84.972	0.930132	1.62924			0.244378
Rep1	61.497	84.547	1.54771	1.62109			0.00269251
Rep1	9.5	29.617	0.239089	0.567873			0.0540494
Rep1	3.822	18.122	0.0961893	0.347469			0.0315708
Rep1	36.261	65.388	0.91259	1.25374			0.0581922
Rep1	27.64	68.238	0.695623	1.30839			0.18774
Rep1	12.582	88.954	0.316655	1.70559			0.964576
Rep1	79.353	67.808	1.9971	1.30014			0.242874
Rep1	83.459	60.473	2.10044	1.1595			0.442677
Rep1	45.448	7.754	1.1438	0.148674			0.49514
Rep1	142.467	36.159	3.58551	0.693308			4.1824
Rep1	37.114	5.113	0.934058	0.0980361			0.349466
Rep1	26.763	9.66	0.673552	0.18522			0.119234
Rep1	16.466	6.265	0.414404	0.120124			0.0433003
Rep1	40.995	18.821	1.03173	0.360872			0.225027
Rep1	97.937	21.281	2.46481	0.408039			2.11515
Rep1	87.125	9.274	2.1927	0.177819			2.02987
Rep1	70.673	9.221	1.77865	0.176802			1.28295
Rep1	102.227	11.971	2.57277	0.229531			2.7454
Rep1	106.013	16.07	2.66806	0.308124			2.78464
Rep1	35.445	8.939	0.892054	0.171395			0.259674
Rep1	90.552	87.961	2.27895	1.68655			0.175465
Rep1	50.699	88.914	1.27596	1.70483			0.0919653
Rep1	12.305	75.809	0.309683	1.45355			0.654219
Rep1	14.119	76.214	0.355337	1.46132			0.611598
Rep1	10.177	83.346	0.256127	1.59807			0.9004
Rep1	81.717	98.249	2.05659	1.88381			0.0149263
Rep1	19.925	91.596	0.501458	1.75625			0.787253
Rep1	67.857	97.342	1.70778	1.86642			0.0125847
Rep1	23.302	58.141	0.586448	1.11479			0.139572
Rep1	36.607	78.237	0.921298	1.50011			0.16751
Rep1	29.446	17.869	0.741075	0.342618			0.0793841
Rep1	8.865	89.131	0.223108	1.70899			1.10392
Rep1	11.132	89.613	0.280162	1.71823			1.03402
Rep1	53.456	37.94	1.34534	0.727457			0.190891
Rep1	79.117	71.488	1.99116	1.3707			0.192483
Rep1	95.112	84.368	2.39371	1.61766			0.301125
Rep1	65.57	57.392	1.65022	1.10043			0.151135
Rep1	15.079	25.832	0.379497	0.4953			0.00670511
Rep1	88.509	83.81	2.22753	1.60696			0.192552
Rep1	81.33	77.413	2.04685	1.48431			0.158229
Rep1	36.203	33.854	0.911131	0.649113			0.0343267
Rep1	42.971	47.712	1.08146	0.914824			0.0138842
Rep1	81.922	90.082	2.06175	1.72722			0.0559556
Rep1	54.007	52.31	1.35921	1.00299			0.0634474
Rep1	14.848	29.344	0.373684	0.562638			0.017852
Rep1	36.49	24.019	0.918354	0.460538			0.104798
Rep1	27.805	24.389	0.699776	0.467632			0.0269454
Rep1	6.151	11.156	0.154804	0.213904			0.0017464
Rep1	64.959	86.216	1.63484	1.6531			0.000166618
Rep1	11.245	67.049	0.283006	1.28559			0.502587
Rep1	3.745	29.678	0.0942514	0.569043			0.112713
Rep1	4.43	20.431	0.111491	0.391742			0.0392702
Rep1	10.252	61.212	0.258015	1.17367			0.419214
Rep1	60.912	98.969	1.53299	1.89762			0.066478
Rep1	8.357	44.943	0.210323	0.861732			0.212167
Rep1	7.912	72.046	0.199123	1.3814			0.698891
Rep1	5.409	65.75	0.13613	1.26068			0.63231
Rep1	9.082	44.784	0.228569	0.858683			0.198522
Rep1	3.644	23.066	0.0917095	0.442265			0.0614445
Rep1	13.283	73.435	0.334297	1.40803			0.576456
Rep1	12.914	96.693	0.32501	1.85398			1.16887
Rep1	5.217	18.584	0.131298	0.356327			0.0253192
	39.7341	52.1543			30.2822	59.4401
Rep2	30.792	75.342	1.01684	1.26753			0.0314231
Rep2	4.754	27.238	0.15699	0.458243			0.0453766
Rep2	10.423	32.487	0.344196	0.54655			0.0204736
Rep2	10.545	60.613	0.348225	1.01973			0.225461
Rep2	54.656	71.011	1.80489	1.19466			0.186188
Rep2	11.782	69.277	0.389074	1.16549			0.301413
Rep2	43.315	30.573	1.43038	0.514349			0.419556
Rep2	82.06	64.566	2.70985	1.08624			1.31805
Rep2	25.172	20.096	0.831248	0.338088			0.121603
Rep2	61.145	14.178	2.01917	0.238526			1.58536
Rep2	72.519	6.158	2.39478	0.1036			2.62474
Rep2	72.197	17.285	2.38414	0.290797			2.19105
Rep2	11.311	5.508	0.37352	0.0926647			0.0394399
Rep2	84.412	87.175	2.78751	1.4666			0.872406
Rep2	80.657	76.198	2.66351	1.28193			0.95439
Rep2	40.835	43.226	1.34848	0.727219			0.192985
Rep2	57.918	53.755	1.91261	0.904355			0.508289
Rep2	65.846	64.615	2.17441	1.08706			0.59117
Rep2	69.111	67.334	2.28223	1.1328			0.660595
Rep2	56.723	53.971	1.87315	0.907989			0.465766
Rep2	32.317	25.308	1.0672	0.425773			0.205711
Rep2	80.973	59.693	2.67395	1.00425			1.39394
Rep2	38.228	8.635	1.26239	0.145272			0.623979
Rep2	8.326	9.027	0.274947	0.151867			0.00757436
Rep2	49.869	40.754	1.64681	0.685631			0.461933
Rep2	39.319	31.451	1.29842	0.529121			0.295911
Rep2	4.786	16.58	0.158047	0.278936			0.00730712
Rep2	26.088	79.586	0.861497	1.33893			0.11397
Rep2	16.806	85.697	0.55498	1.44174			0.393168
Rep2	4.846	57.003	0.160028	0.958999			0.319177
Rep2	4.257	18.081	0.140578	0.304188			0.0133842
Rep2	23.601	86.195	0.779369	1.45011			0.22495
Rep2	11.781	114.608	0.389041	1.92813			1.18439
Rep2	9.917	89.94	0.327486	1.51312			0.702863
Rep2	103.502	92.92	3.41792	1.56325			1.71989
Rep2	78.346	71.873	2.5872	1.20917			0.949487
Rep2	44.039	53.339	1.45429	0.897357			0.155086
Rep2	13.444	30.077	0.443958	0.506005			0.00192494
Rep2	8.654	61.02	0.285779	1.02658			0.274393
Rep2	15.553	77.85	0.513603	1.30972			0.316903
Rep2	42.526	45.304	1.40432	0.762179			0.206176
Rep2	29.322	81.799	0.968293	1.37616			0.0831771
Rep2	20.646	64.149	0.681787	1.07922			0.0789765
Rep2	12.113	39.566	0.400004	0.665645			0.0352824
Rep2	4.825	20.384	0.159335	0.342933			0.0168542
Rep2	14.72	78.18	0.486095	1.31527			0.343768
Rep2	18.457	95.125	0.609501	1.60035			0.490891
Rep2	5.602	73.861	0.184993	1.24261			0.559278
Rep2	3.627	49.813	0.119773	0.838037			0.257951
Rep2	16.355	77.834	0.540087	1.30945			0.295961
Rep2	31.079	103.358	1.02631	1.73886			0.253861
Rep2	7.48	48.14	0.24701	0.809891			0.158417
Rep2	5.475	25.336	0.180799	0.426244			0.0301215
Rep2	41.496	86.687	1.37031	1.45839			0.0038791
Rep2	5.022	66.907	0.16584	1.12562			0.460589
Rep2	20.012	108.458	0.660851	1.82466			0.677225
Rep2	42.689	82.899	1.40971	1.39466			0.000113153
Rep2	12.039	97.074	0.397561	1.63314			0.763327
Rep2	4.745	32.727	0.156693	0.550588			0.0775765
Rep2	6.632	25.453	0.219007	0.428212			0.0218835
Rep2	9.019	101.546	0.297832	1.70837			0.994815
Rep2	8.939	86.522	0.29519	1.45562			0.673294
Rep2	85.277	113.026	2.81608	1.90151			0.418219
Rep2	11.428	74.305	0.377384	1.25008			0.380801
Rep2	10.543	46.971	0.348159	0.790224			0.0977108
Rep2	52.649	98.741	1.73861	1.66118			0.00299767
Rep2	9.048	73.894	0.29879	1.24317			0.445924
Rep2	8.173	82.006	0.269895	1.37964			0.615768
Rep2	14.647	103.322	0.483684	1.73825			0.786972
Rep2	4.342	27.179	0.143385	0.45725			0.0492557
	30.2822	59.4401
Rep3	14.06	54.54	0.349119	1.09078	40.2728	50.5001	0.275034
Rep3	4.844	49.071	0.12028	0.981406			0.370769
Rep3	5.521	4.381	0.13709	0.0876187			0.00122371
Rep3	5.462	3.532	0.135625	0.070639			0.00211159
Rep3	8.614	19.202	0.213891	0.384034			0.0144743
Rep3	7.766	9.48	0.192835	0.189597			5.24112e-06
Rep3	24.015	72.159	0.596308	1.44316			0.358578
Rep3	22.217	24.549	0.551663	0.490973			0.00184163
Rep3	3.773	19.105	0.0936861	0.382094			0.0415897
Rep3	3.293	9.371	0.0817674	0.187417			0.00558095
Rep3	4.77	13.324	0.118442	0.266476			0.010957
Rep3	7.176	22.96	0.178185	0.459193			0.0394829
Rep3	6.339	5.345	0.157402	0.106898			0.00127528
Rep3	122.758	119.101	3.04816	2.38199			0.221895
Rep3	45.87	51.137	1.13898	1.02273			0.00675785
Rep3	28.901	31.654	0.717631	0.633071			0.0035752
Rep3	37.827	38.952	0.939269	0.779029			0.0128385
Rep3	77.219	72.729	1.9174	1.45456			0.10711
Rep3	76.471	21.495	1.89883	0.429894			1.07888
Rep3	45.615	43.9	1.13265	0.877987			0.0324267
Rep3	46.517	62.361	1.15505	1.2472			0.0042462
Rep3	39.661	54.312	0.984809	1.08622			0.00514256
Rep3	12.945	15.53	0.321433	0.310595			5.87241e-05
Rep3	20.984	26.66	0.521047	0.533192			7.37598e-05
Rep3	50.694	71.389	1.25877	1.42776			0.0142795
Rep3	58.46	75.803	1.4516	1.51604			0.00207612
Rep3	15.867	24.264	0.393988	0.485273			0.00416647
Rep3	82.002	101.107	2.03616	2.02211			9.87411e-05
Rep3	56.687	55.707	1.40758	1.11412			0.0430569
Rep3	4.827	38.816	0.119858	0.776309			0.215464
Rep3	12.69	44.117	0.315101	0.882327			0.160873
Rep3	22.494	84.182	0.558541	1.68362			0.632897
Rep3	125.983	115.931	3.12824	2.31859			0.32777
Rep3	55.33	53.85	1.37388	1.07698			0.0440736
Rep3	25.258	88.38	0.627173	1.76757			0.650258
Rep3	14.763	57.144	0.366575	1.14286			0.301312
Rep3	96.824	59.96	2.4042	1.19918			0.726038
Rep3	23.163	28.071	0.575153	0.561412			9.44026e-05
Rep3	41.834	45.863	1.03877	0.917247			0.00738343
Rep3	74.278	120.07	1.84437	2.40137			0.155121
Rep3	9.806	66.337	0.243489	1.32672			0.586695
Rep3	132.813	128.663	3.29783	2.57322			0.262531
Rep3	101.588	104.661	2.5225	2.09319			0.0921523
Rep3	7.735	74.344	0.192065	1.48686			0.838245
Rep3	29.536	11.812	0.733398	0.236237			0.123585
Rep3	21.45	57.862	0.532618	1.15722			0.195066
Rep3	10.661	58.195	0.26472	1.16388			0.404247
Rep3	66.61	111.811	1.65397	2.23619			0.169489
Rep3	87.646	84.515	2.17631	1.69028			0.118114
Rep3	68.967	66.804	1.7125	1.33606			0.0708518
Rep3	44.458	44.247	1.10392	0.884927			0.0239792
Rep3	14.028	18.958	0.348324	0.379155			0.000475246
Rep3	18.246	31.861	0.45306	0.637211			0.0169557
Rep3	38.19	77.489	0.948283	1.54976			0.180886
Rep3	32.414	34.459	0.804861	0.68917			0.00669219
Rep3	43.263	33.469	1.07425	0.66937			0.0819633
Rep3	65.23	48.728	1.6197	0.974546			0.208114
Rep3	11.312	3.844	0.280884	0.0768789			0.0208091
Rep3	18.731	14.362	0.465103	0.287236			0.0158184
Rep3	14.42	14.017	0.358058	0.280336			0.00302037
Rep3	20.619	6.865	0.511983	0.137298			0.0701945
Rep3	58.107	17.473	1.44283	0.349455			0.59774
Rep3	121.811	110.748	3.02465	2.21493			0.327823
Rep3	59.862	57.406	1.48641	1.1481			0.0572266
Rep3	6.168	37.503	0.153155	0.750049			0.178141
Rep3	9.923	27.301	0.246395	0.546012			0.0448853
Rep3	4.991	43.199	0.12393	0.863967			0.273828
Rep3	87.422	72.826	2.17075	1.4565			0.255074
Rep3	139.044	115.242	3.45255	2.30481			0.658662
	40.2728	50.5001

## Sheet: hsp90T2A control
	GFP	mCherry	GFPnorm	Cherrynorm	GFPave	Cherryave	Noise
Rep1	74.424	97.504	1.10594	1.11098	67.2951	87.7642	1.27095e-05
Rep1	48.549	65.687	0.721435	0.748449			0.000364881
Rep1	47.4	63.82	0.704361	0.727176			0.000260268
Rep1	64.445	79.148	0.957648	0.901826			0.00155807
Rep1	92.626	119.095	1.37642	1.35699			0.000188708
Rep1	72.73	89.121	1.08076	1.01546			0.00213223
Rep1	99.812	115.445	1.4832	1.3154			0.0140783
Rep1	55.838	82.537	0.829749	0.940441			0.00612634
Rep1	61.042	88.549	0.90708	1.00894			0.00518799
Rep1	33.382	45.691	0.496054	0.520611			0.000301519
Rep1	22.237	34.641	0.33044	0.394705			0.00206501
Rep1	67.44	89.337	1.00215	1.01792			0.000124304
Rep1	79.46	99.368	1.18077	1.13222			0.00117875
Rep1	100.759	129.871	1.49727	1.47977			0.000153115
Rep1	63.033	83.266	0.936666	0.948747			7.29753e-05
Rep1	78.651	101.692	1.16875	1.1587			5.05255e-05
Rep1	61.317	78.17	0.911166	0.890682			0.000209798
Rep1	81.179	99.11	1.20631	1.12928			0.00296743
Rep1	67.153	84.561	0.997889	0.963502			0.000591214
Rep1	74.904	96.264	1.11307	1.09685			0.000131541
Rep1	47.109	73.79	0.700036	0.840776			0.00990379
Rep1	41.708	68.066	0.619778	0.775556			0.0121333
Rep1	38.357	53.744	0.569982	0.612368			0.000898284
Rep1	51.244	65.911	0.761482	0.751001			5.49268e-05
Rep1	78.908	100.327	1.17257	1.14314			0.000432899
Rep1	71.245	85.515	1.0587	0.974373			0.00355521
Rep1	72.755	95.769	1.08113	1.09121			5.07434e-05
Rep1	84.791	107.283	1.25999	1.2224			0.000706413
Rep1	70.139	95.539	1.04226	1.08859			0.00107309
Rep1	61.624	78.833	0.915728	0.898237			0.00015298
Rep1	24.018	32.018	0.356906	0.364819			3.13057e-05
Rep1	61.944	79.14	0.920484	0.901735			0.00017576
Rep1	58.207	78.342	0.864952	0.892642			0.000383372
Rep1	69.806	94.804	1.03731	1.08021			0.000920232
Rep1	45.631	66.506	0.678074	0.757781			0.00317662
Rep1	53.427	74.245	0.793922	0.84596			0.00135401
Rep1	32.418	46.217	0.481729	0.526604			0.00100689
Rep1	86.699	105.485	1.28834	1.20191			0.00373482
Rep1	111.297	119.261	1.65387	1.35888			0.0435082
Rep1	69.897	85.356	1.03866	0.972561			0.00218485
Rep1	78.773	100.478	1.17056	1.14486			0.00033019
Rep1	75.083	101.004	1.11573	1.15086			0.00061701
Rep1	41.078	58.226	0.610416	0.663437			0.0014056
Rep1	110.468	132.297	1.64155	1.50741			0.00899573
Rep1	94.534	113.517	1.40477	1.29343			0.00619792
Rep1	33.865	50.157	0.503232	0.571497			0.00233011
Rep1	51.848	77.41	0.770458	0.882023			0.00622338
Rep1	46.77	77.128	0.694999	0.87881			0.0168932
Rep1	61.653	85.172	0.916159	0.970464			0.00147452
Rep1	28.99	44.251	0.430789	0.504203			0.00269481
Rep1	94.42	113.771	1.40307	1.29633			0.00569762
Rep1	122.946	151.877	1.82697	1.73051			0.00465194
Rep1	55.196	87.363	0.820209	0.995429			0.0153511
Rep1	58.014	85.327	0.862084	0.97223			0.00606611
Rep1	55.975	75.113	0.831785	0.85585			0.000289579
Rep1	96.582	115.206	1.4352	1.31268			0.00750619
Rep1	96.199	115.704	1.42951	1.31835			0.0061782
Rep1	62.47	87.269	0.9283	0.994358			0.00218183
Rep1	65.408	84.94	0.971958	0.967821			8.55943e-06
Rep1	97.324	133.594	1.44623	1.52219			0.00288534
Rep1	26.962	39.501	0.400653	0.450081			0.00122155
Rep1	103.853	130.394	1.54325	1.48573			0.0016541
Rep1	103.573	120.416	1.53909	1.37204			0.0139524
	67.2951	87.7642
Rep2	80.833	103.939	1.22614	1.23348	65.9245	84.2644	2.69272e-05
Rep2	79.359	100.815	1.20379	1.19641			2.72044e-05
Rep2	18.989	23.852	0.288041	0.283061			1.24045e-05
Rep2	61.975	78.365	0.94009	0.929987			5.10385e-05
Rep2	70.137	83.208	1.0639	0.987461			0.00292137
Rep2	125.493	149.289	1.90359	1.77167			0.00870109
Rep2	94.967	117.173	1.44054	1.39054			0.00125026
Rep2	75.912	94.315	1.1515	1.11927			0.000519293
Rep2	39.974	53.512	0.60636	0.635047			0.00041147
Rep2	53.833	71.109	0.816585	0.843877			0.000372423
Rep2	98.078	125.694	1.48773	1.49166			7.70786e-06
Rep2	90.571	109.28	1.37386	1.29687			0.0029639
Rep2	43.698	60.072	0.662849	0.712897			0.0012524
Rep2	76.556	106.572	1.16127	1.26473			0.00535225
Rep2	80.804	105.213	1.2257	1.2486			0.000262147
Rep2	24.674	36.422	0.374276	0.432234			0.00167951
Rep2	25.378	36.779	0.384955	0.43647			0.00132689
Rep2	61.282	79.166	0.929578	0.939493			4.91484e-05
Rep2	75.411	94.463	1.1439	1.12103			0.000261544
Rep2	101.914	125.161	1.54592	1.48533			0.00183538
Rep2	85.304	110.651	1.29396	1.31314			0.00018379
Rep2	64.681	86.539	0.981137	1.02699			0.00105128
Rep2	51.72	66.21	0.784533	0.785739			7.26506e-07
Rep2	36.475	49.236	0.553284	0.584302			0.000481054
Rep2	76.507	92.162	1.16052	1.09372			0.00223132
Rep2	66.936	82.706	1.01534	0.981503			0.000572565
Rep2	96.343	116.11	1.46141	1.37792			0.00348551
Rep2	79.883	97.328	1.21173	1.15503			0.0016078
Rep2	64.436	82.737	0.977421	0.981871			9.90249e-06
Rep2	33.21	46.919	0.503758	0.556805			0.00140702
Rep2	84.526	107.06	1.28216	1.27052			6.77678e-05
Rep2	72.837	93.614	1.10485	1.11095			1.85935e-05
Rep2	118.113	144.576	1.79164	1.71574			0.00288056
Rep2	84.159	93.546	1.2766	1.11015			0.0138529
Rep2	48.956	65.259	0.742607	0.774453			0.000507092
Rep2	82.042	114.273	1.24448	1.35612			0.00623139
Rep2	65.804	84.743	0.998172	1.00568			2.81643e-05
Rep2	69.384	91.127	1.05248	1.08144			0.0004194
Rep2	14.384	23.865	0.218189	0.283215			0.00211419
Rep2	53.284	67.42	0.808258	0.800098			3.3286e-05
Rep2	60.184	89.518	0.912923	1.06234			0.0111633
Rep2	61.491	90.276	0.932748	1.07134			0.00960369
Rep2	42.469	57.966	0.644206	0.687904			0.000954753
Rep2	41.468	58.677	0.629022	0.696342			0.00226597
Rep2	63.785	85.715	0.967546	1.01721			0.00123337
Rep2	62.674	85.32	0.950693	1.01252			0.00191155
Rep2	73.934	100.067	1.12149	1.18753			0.00218051
Rep2	93.755	109.708	1.42216	1.30195			0.00722529
Rep2	121.832	142.088	1.84805	1.68621			0.0130963
Rep2	45.075	62.362	0.683736	0.740073			0.00158692
Rep2	22.797	34.012	0.345805	0.403633			0.00167208
Rep2	103.838	124.778	1.5751	1.48079			0.00444784
Rep2	52.886	74.85	0.80222	0.888273			0.00370253
Rep2	32.693	44.196	0.495916	0.52449			0.000408263
Rep2	40.348	74.437	0.612033	0.883372			0.0368123
Rep2	49.064	65.76	0.744245	0.780399			0.000653541
Rep2	95.573	111.56	1.44973	1.32392			0.00791398
Rep2	55.898	70.447	0.847909	0.836021			7.06626e-05
Rep2	70.543	72.573	1.07006	0.861251			0.0218
Rep2	104.601	119.519	1.58668	1.41838			0.0141627
Rep2	93.213	109.4	1.41393	1.29829			0.00668679
Rep2	89.62	95.653	1.35943	1.13515			0.0251515
Rep2	52.2	64.741	0.791815	0.768306			0.000276332
Rep2	35.093	56.055	0.532321	0.665226			0.00883185
Rep2	36.871	60.509	0.559291	0.718083			0.0126074
Rep2	20.292	30.781	0.307807	0.36529			0.00165216
	65.9245	84.2644
Rep3	78.572	93.975	1.19185	1.11524	65.9245	84.2644	0.00293436
Rep3	57.788	69.928	0.876578	0.829864			0.00109108
Rep3	50.392	61.312	0.764389	0.727615			0.000676178
Rep3	62.136	74.684	0.942532	0.886306			0.00158071
Rep3	87.9	95.363	1.33334	1.13171			0.0203275
Rep3	53.66	68.525	0.813961	0.813214			2.7869e-07
Rep3	82.162	106.884	1.2463	1.26844			0.000244927
Rep3	60.841	86.969	0.922889	1.0321			0.00596324
Rep3	59.64	75.211	0.904671	0.89256			7.33362e-05
Rep3	36.441	48.778	0.552768	0.578869			0.000340611
Rep3	79.652	89.352	1.20823	1.06038			0.0109303
Rep3	73.154	84.722	1.10966	1.00543			0.00543214
Rep3	69.987	91.374	1.06162	1.08437			0.00025878
Rep3	53.376	76.196	0.809653	0.904249			0.00447423
Rep3	66.395	92.947	1.00714	1.10304			0.00459878
Rep3	65.566	74.202	0.994562	0.880586			0.00649523
Rep3	75.612	86.7	1.14695	1.0289			0.0069671
Rep3	65.553	79.921	0.994364	0.948456			0.00105381
Rep3	80.172	94.702	1.21612	1.12387			0.00425504
Rep3	120.461	128.214	1.82726	1.52157			0.0467225
Rep3	61.962	70.406	0.939893	0.835537			0.00544507
Rep3	51.32	63.982	0.778466	0.759301			0.000183651
Rep3	85.721	95.165	1.30029	1.12936			0.0146081
Rep3	103.188	115.569	1.56524	1.37151			0.0187675
Rep3	29.135	35.479	0.441945	0.421044			0.000218422
Rep3	109.853	108.496	1.66634	1.28757			0.0717364
Rep3	24.135	29.499	0.3661	0.350077			0.000128378
Rep3	80.153	111.262	1.21583	1.32039			0.00546665
Rep3	43.573	65.042	0.660953	0.77188			0.00615246
Rep3	43.242	57.339	0.655932	0.680466			0.000300952
Rep3	28.327	40.491	0.429688	0.480523			0.0012921
Rep3	108.386	122.681	1.64409	1.45591			0.017707
Rep3	70.507	90.18	1.06951	1.0702			2.39748e-07
Rep3	116.568	146.296	1.7682	1.73616			0.000513559
Rep3	65.321	89.099	0.990845	1.05737			0.00221309
Rep3	56.293	77.08	0.853901	0.91474			0.00185072
Rep3	44.557	57.968	0.675879	0.68793			7.26167e-05
Rep3	34.617	45.029	0.5251	0.534378			4.30341e-05
Rep3	102.492	120.05	1.55469	1.42468			0.00845051
Rep3	80.515	95.367	1.22132	1.13176			0.00401061
Rep3	141.201	165.243	2.14186	1.96101			0.0163536
Rep3	68.109	92.959	1.03314	1.10318			0.00245329
Rep3	70.63	97.172	1.07138	1.15318			0.00334592
Rep3	82.15	92.085	1.24612	1.09281			0.0117522
Rep3	120.681	132.02	1.83059	1.56674			0.0348104
Rep3	103.021	126.988	1.56271	1.50702			0.00155081
Rep3	116.756	136.865	1.77106	1.62423			0.0107783
Rep3	64.923	96.198	0.984808	1.14162			0.0122952
Rep3	52.209	80.152	0.791951	0.951197			0.0126796
Rep3	47.757	62.252	0.724419	0.73877			0.000102974
Rep3	88.477	109.91	1.3421	1.30435			0.000712452
Rep3	66.975	92.041	1.01593	1.09229			0.00291498
Rep3	90.968	112.962	1.37988	1.34057			0.000772803
Rep3	82.801	115.733	1.256	1.37345			0.00689778
Rep3	75.659	99.262	1.14766	1.17798			0.000459722
Rep3	30.11	48.677	0.456734	0.57767			0.00731272
Rep3	27.868	72.484	0.422726	0.860198			0.0956908
Rep3	96.83	124.081	1.4688	1.47252			6.91812e-06
Rep3	60.145	84.763	0.912331	1.00592			0.00437921
Rep3	89.147	124.723	1.35226	1.48014			0.00817677
Rep3	91.441	116.076	1.38706	1.37752			4.5448e-05
Rep3	65.538	89.576	0.994137	1.06304			0.00237351
Rep3	62.151	80.267	0.94276	0.952562			4.80375e-05
Rep3	26.977	38.897	0.40921	0.461607			0.00137269
Rep3	106.86	129.165	1.62094	1.53285			0.00387993
Rep3	64.286	83.391	0.975145	0.989635			0.000104981
Rep3	55.416	72.714	0.840598	0.862927			0.000249303
	71.1703	89.4492

## Sheet: hsp90T2A met-2 KO
	GFP	mCherry	GFPnorm	Cherrynorm	GFPave	Cherryave	Noise
Rep1	72.841	94.948	1.34896	1.36238	53.9978	69.6925	9.00585e-05
Rep1	51.913	56.662	0.961392	0.813028			0.0110059
Rep1	21.437	19.323	0.396998	0.277261			0.00716851
Rep1	16.07	20.473	0.297605	0.293762			7.38506e-06
Rep1	27.152	102.071	0.502836	1.46459			0.462486
Rep1	24.668	19.293	0.456834	0.27683			0.0162006
Rep1	23.816	62.279	0.441055	0.893625			0.10241
Rep1	60.01	125.122	1.11134	1.79534			0.233928
Rep1	92.984	144.597	1.722	2.07478			0.0622295
Rep1	27.53	101.527	0.509836	1.45678			0.448356
Rep1	18.232	74.404	0.337644	1.0676			0.266421
Rep1	18.292	99.852	0.338755	1.43275			0.598413
Rep1	18.987	106.318	0.351626	1.52553			0.689025
Rep1	15.41	74.201	0.285382	1.06469			0.303661
Rep1	56.962	89.576	1.0549	1.2853			0.0265437
Rep1	72.307	108.161	1.33907	1.55197			0.0226632
Rep1	65.743	38.916	1.21751	0.558396			0.217218
Rep1	73.05	32.835	1.35283	0.471141			0.388691
Rep1	79.43	33.62	1.47099	0.482405			0.488648
Rep1	90.708	65.172	1.67985	0.935136			0.277298
Rep1	50.104	30.442	0.92789	0.436804			0.120583
Rep1	15.665	62.623	0.290105	0.898561			0.18511
Rep1	17.073	37.748	0.31618	0.541636			0.0254153
Rep1	17.023	86.916	0.315254	1.24714			0.434201
Rep1	17.714	73.413	0.328051	1.05338			0.263054
Rep1	24.331	56.553	0.450593	0.811464			0.0651141
Rep1	12.659	49.558	0.234436	0.711095			0.113602
Rep1	13.911	42.371	0.257622	0.60797			0.0613721
Rep1	56.314	88.087	1.0429	1.26394			0.0244299
Rep1	53.303	79.935	0.987134	1.14697			0.0127733
Rep1	48.138	68.715	0.891481	0.985974			0.00446439
Rep1	68.591	78.092	1.27026	1.12052			0.0112102
Rep1	81.922	98.798	1.51714	1.41763			0.00495114
Rep1	72.027	90.088	1.33389	1.29265			0.000850345
Rep1	70.552	80.525	1.30657	1.15543			0.0114217
Rep1	56.048	48.683	1.03797	0.69854			0.0576061
Rep1	55.251	35.599	1.02321	0.510801			0.131281
Rep1	80.64	44.175	1.4934	0.633856			0.369404
Rep1	46.184	44.646	0.855295	0.640614			0.0230439
Rep1	80.518	23.585	1.49114	0.338415			0.664383
Rep1	73.521	24.556	1.36156	0.352348			0.509251
Rep1	71.19	44.595	1.31839	0.639882			0.230185
Rep1	46.481	92.715	0.860795	1.33034			0.110238
Rep1	92.466	128.851	1.7124	1.84885			0.00930863
Rep1	67.734	96.808	1.25439	1.38907			0.00907035
Rep1	73.743	71.975	1.36567	1.03275			0.0554169
Rep1	75.062	141.167	1.39009	2.02557			0.201914
Rep1	90.575	126.754	1.67738	1.81876			0.00999355
Rep1	70.496	111.396	1.30554	1.59839			0.0428825
Rep1	81.83	86.765	1.51543	1.24497			0.0365756
Rep1	30.546	110.569	0.56569	1.58653			0.521053
Rep1	28.621	75.165	0.530041	1.07852			0.150417
Rep1	24.612	115.995	0.455797	1.66438			0.730339
Rep1	26.381	38.267	0.488557	0.549083			0.00183169
Rep1	25.088	40.839	0.464612	0.585988			0.00736611
Rep1	14.938	93.534	0.276641	1.3421			0.567596
Rep1	99.581	57.104	1.84417	0.81937			0.525106
Rep1	82.013	123.888	1.51882	1.77764			0.0334924
Rep1	97.414	73.098	1.80404	1.04886			0.285144
Rep1	114.528	76.229	2.12098	1.09379			0.527556
Rep1	101.263	51.343	1.87532	0.736707			0.648218
Rep1	45.986	22.248	0.851628	0.319231			0.141723
Rep1	35.621	78.571	0.659676	1.12739			0.109381
Rep1	54.134	34.847	1.00252	0.500011			0.126259
Rep1	65.031	76.879	1.20433	1.10312			0.00512183
Rep1	57.377	26.642	1.06258	0.382279			0.231405
Rep1	74.43	94.54	1.37839	1.35653			0.000238944
Rep1	66.532	18.574	1.23213	0.266514			0.466203
Rep1	61.917	28.51	1.14666	0.409083			0.272009
Rep1	65.222	26.151	1.20786	0.375234			0.346637
	53.9978	69.6925
Rep2	48.069	65.754	1.40464	0.962225	34.2215	68.3353	0.0978671
Rep2	56.271	37.437	1.64432	0.547842			0.601129
Rep2	27.837	21.358	0.813436	0.312547			0.125445
Rep2	33.676	19.713	0.98406	0.288474			0.24192
Rep2	28.228	16.763	0.824862	0.245305			0.167943
Rep2	27.057	23.604	0.790644	0.345414			0.0991146
Rep2	45.028	25.259	1.31578	0.369633			0.447599
Rep2	26.443	133.066	0.772702	1.94725			0.689782
Rep2	25.212	120.363	0.73673	1.76136			0.524931
Rep2	13.316	25.164	0.389112	0.368243			0.000217767
Rep2	18.98	50.422	0.554622	0.737861			0.0167882
Rep2	12.86	10.71	0.375787	0.156727			0.0239937
Rep2	22.514	33.217	0.657891	0.486088			0.0147581
Rep2	17.8	24.336	0.520141	0.356126			0.0134505
Rep2	23.81	60.781	0.695762	0.889452			0.0187579
Rep2	45.251	88.498	1.3223	1.29505			0.0003711
Rep2	23.022	93.239	0.672735	1.36443			0.239223
Rep2	22.214	60.467	0.649124	0.884857			0.0277849
Rep2	25.67	94.94	0.750114	1.38932			0.204296
Rep2	21.927	47.62	0.640738	0.696858			0.00157471
Rep2	30.871	76.876	0.902094	1.12498			0.0248394
Rep2	22.031	117.081	0.643777	1.71333			0.571972
Rep2	20.619	138.237	0.602516	2.02292			1.00877
Rep2	17.465	58.065	0.510352	0.849707			0.0575808
Rep2	25.123	58.046	0.734129	0.849429			0.00664696
Rep2	24.412	45.792	0.713353	0.670107			0.000935104
Rep2	23.346	39.005	0.682203	0.570788			0.00620664
Rep2	13.518	22.068	0.395015	0.322937			0.00259763
Rep2	42.079	85.072	1.22961	1.24492			0.000117226
Rep2	51.05	110.212	1.49175	1.61281			0.00732755
Rep2	30.594	91.847	0.894	1.34406			0.101278
Rep2	23.226	71.358	0.678696	1.04423			0.0668084
Rep2	54.993	109.172	1.60697	1.59759			4.40002e-05
Rep2	23.2	107.279	0.677937	1.56989			0.397791
Rep2	15.446	68.599	0.451354	1.00386			0.152631
Rep2	58.398	81.677	1.70647	1.19524			0.13068
Rep2	63.542	85.492	1.85679	1.25107			0.183449
Rep2	18.742	59.761	0.547668	0.874526			0.053418
Rep2	35.367	66.706	1.03347	0.976157			0.00164261
Rep2	19.407	70.935	0.5671	1.03804			0.110894
Rep2	60.282	49.08	1.76152	0.718223			0.54424
Rep2	20.103	71.559	0.587438	1.04717			0.105679
Rep2	41.853	82.411	1.223	1.20598			0.000144916
Rep2	34.922	92.828	1.02047	1.35842			0.0571046
Rep2	62.399	105.437	1.82339	1.54294			0.0393265
Rep2	57.778	83.355	1.68835	1.21979			0.109775
Rep2	37.453	83.251	1.09443	1.21827			0.00766843
Rep2	48.734	41.209	1.42408	0.603041			0.337049
Rep2	16.991	66.031	0.496501	0.966279			0.110346
Rep2	18.605	113.948	0.543664	1.66748			0.631484
Rep2	14.645	76.484	0.427948	1.11925			0.238946
Rep2	15.888	69.618	0.46427	1.01877			0.153735
Rep2	13.126	49.464	0.38356	0.723842			0.0578959
Rep2	14.711	82.35	0.429876	1.20509			0.300476
Rep2	8.072	45.055	0.235875	0.659322			0.0896536
Rep2	18.804	119.686	0.549479	1.75145			0.722368
Rep2	87.852	36.529	2.56716	0.534555			2.06574
Rep2	100.27	35.296	2.93003	0.516512			2.91254
Rep2	97.819	38.373	2.85841	0.56154			2.6378
Rep2	56.08	34.808	1.63874	0.50937			0.637734
Rep2	57.355	26.798	1.67599	0.392154			0.824122
Rep2	112.649	26.757	3.29176	0.391554			4.2056
Rep2	111.971	23.773	3.27195	0.347887			4.27507
Rep2	18.075	119.522	0.528177	1.74905			0.745267
Rep2	14.066	106.176	0.411028	1.55375			0.652906
Rep2	14.739	69.361	0.430694	1.01501			0.170712
Rep2	14.492	90.101	0.423477	1.31851			0.400545
Rep2	13.622	110.333	0.398054	1.61458			0.73997
Rep2	15.512	110.068	0.453282	1.6107			0.669812
Rep2	18.022	107.822	0.526628	1.57784			0.552519
	34.2215	68.3353
Rep3	55.757	103.641	1.72605	1.83094	32.3031	56.6054	0.00550041
Rep3	81.743	84.465	2.5305	1.49217			0.539058
Rep3	12.288	20.391	0.380396	0.360231			0.000203324
Rep3	13.325	13.051	0.412499	0.230561			0.0165506
Rep3	13.016	19.231	0.402933	0.339738			0.00199679
Rep3	19.359	17.37	0.599292	0.306861			0.0427577
Rep3	111.933	115.765	3.46508	2.04512			1.00814
Rep3	15.703	76.45	0.486114	1.35058			0.37365
Rep3	28.446	70.991	0.880595	1.25414			0.0697675
Rep3	30.845	56.561	0.954861	0.999216			0.000983715
Rep3	37.37	49.258	1.15685	0.8702			0.041085
Rep3	17.294	19.819	0.535366	0.350126			0.0171569
Rep3	24.626	39.991	0.762341	0.706488			0.00155977
Rep3	23.388	19.072	0.724016	0.336929			0.0749182
Rep3	43.184	37.876	1.33684	0.669124			0.22292
Rep3	46.177	40.491	1.42949	0.715321			0.255018
Rep3	14.255	17.732	0.441288	0.313257			0.00819607
Rep3	20.32	33.308	0.629041	0.588425			0.000824833
Rep3	17.153	13.486	0.531001	0.238246			0.0428527
Rep3	22.354	20.946	0.692007	0.370036			0.0518328
Rep3	59.439	17.129	1.84004	0.302604			1.18185
Rep3	89.469	119.045	2.76967	2.10307			0.222177
Rep3	53.177	87.333	1.64619	1.54284			0.00534027
Rep3	49.429	64.116	1.53016	1.13268			0.0789937
Rep3	21.38	45.24	0.661855	0.799218			0.00943423
Rep3	23.704	60.36	0.733799	1.06633			0.0552886
Rep3	18.454	86.833	0.571276	1.53401			0.463426
Rep3	18.911	62.138	0.585423	1.09774			0.131235
Rep3	81.81	54.638	2.53257	0.965244			1.22826
Rep3	76.098	55.155	2.35575	0.974378			0.954089
Rep3	19.425	54.606	0.601335	0.964679			0.0660096
Rep3	25.203	29.007	0.780203	0.512443			0.0358477
Rep3	14.55	54.801	0.450421	0.968124			0.134008
Rep3	18.966	22.957	0.587126	0.405562			0.0164826
Rep3	31.339	42.675	0.970153	0.753904			0.0233819
Rep3	18.901	60.27	0.585113	1.06474			0.115021
Rep3	19.138	53.325	0.59245	0.942049			0.0611096
Rep3	34.155	48.519	1.05733	0.857145			0.0200365
Rep3	27.172	41.905	0.841157	0.740301			0.00508592
Rep3	23.782	43.845	0.736213	0.774573			0.00073575
Rep3	24.549	28.671	0.759957	0.506507			0.0321185
Rep3	18.801	20.926	0.582018	0.369682			0.0225431
Rep3	14.054	45.363	0.435066	0.801391			0.0670968
Rep3	12.655	70.731	0.391758	1.24955			0.367901
Rep3	26.553	37.864	0.821994	0.668912			0.0117171
Rep3	28.576	28.699	0.88462	0.507001			0.0712978
Rep3	26.473	44.291	0.819518	0.782452			0.00068692
Rep3	26.881	36.548	0.832148	0.645663			0.0173883
Rep3	41.456	46.199	1.28334	0.81616			0.10913
Rep3	22.304	122.771	0.690459	2.16889			1.09288
Rep3	27.557	144.821	0.853075	2.55843			1.45412
Rep3	17.327	57.783	0.536387	1.0208			0.11733
Rep3	31.821	66.082	0.985074	1.16742			0.0166242
Rep3	23.832	46.768	0.737761	0.826212			0.00391175
Rep3	27.388	46.072	0.847843	0.813916			0.000575531
Rep3	20.953	21.253	0.648637	0.375459			0.0373129
Rep3	64.701	69.086	2.00293	1.22049			0.306112
Rep3	63.459	98.947	1.96448	1.74801			0.0234294
Rep3	15.371	62.85	0.475836	1.11032			0.201284
Rep3	25.573	32.497	0.791657	0.574098			0.023666
Rep3	30.877	123.881	0.955851	2.1885			0.759715
Rep3	36.51	59.156	1.13023	1.04506			0.00362701
Rep3	45.935	137.619	1.422	2.4312			0.509245
Rep3	38.148	76.419	1.18094	1.35003			0.0142963
Rep3	42.433	95.188	1.31359	1.68161			0.0677195
Rep3	27.019	60.917	0.83642	1.07617			0.02874
Rep3	35.281	77.491	1.09218	1.36897			0.0383049
Rep3	23.516	75.293	0.727979	1.33014			0.181299
Rep3	22.543	68.045	0.697858	1.20209			0.127127
Rep3	25.636	86.352	0.793607	1.52551			0.267841
	32.3031	56.6054

## Sheet: hsp-90 ch5 EV
	GFP	mCherry	GFPnorm	Cherrynorm	GFPave	Cherryave	Noise
Rep1	128.948	98.41	2.14652	2.22097	60.073	44.3094	0.00277137
Rep1	71.234	79.885	1.18579	1.80289			0.190405
Rep1	42.294	42.557	0.704044	0.96045			0.0328722
Rep1	32.532	34.097	0.541541	0.76952			0.0259872
Rep1	51.573	54.025	0.858506	1.21927			0.0650741
Rep1	43.152	40.872	0.718326	0.922422			0.0208276
Rep1	28.978	7.282	0.48238	0.164344			0.0505733
Rep1	131.071	82.657	2.18186	1.86545			0.0500587
Rep1	109.905	73.399	1.82952	1.65651			0.0149671
Rep1	41.306	17.161	0.687597	0.387299			0.0450894
Rep1	73.69	50.497	1.22667	1.13964			0.00378711
Rep1	47.797	41.038	0.795649	0.926168			0.00851769
Rep1	82.648	31.489	1.37579	0.710661			0.2212
Rep1	131.623	66.602	2.19105	1.50311			0.236631
Rep1	43.432	32.266	0.722987	0.728197			1.35714e-05
Rep1	13.102	19.96	0.218101	0.450468			0.0269972
Rep1	51.53	14.099	0.85779	0.318194			0.145582
Rep1	20.286	12.168	0.337689	0.274614			0.00198923
Rep1	89.827	36.058	1.4953	0.813777			0.232235
Rep1	142.342	100.615	2.36948	2.27074			0.00487568
Rep1	54.791	59.5	0.912074	1.34283			0.0927751
Rep1	109.534	71.057	1.82335	1.60365			0.0241329
Rep1	20.18	8.59	0.335925	0.193864			0.0100906
Rep1	39.47	24.368	0.657034	0.549951			0.00573344
Rep1	27.192	14.763	0.452649	0.33318			0.00713651
Rep1	32.55	12.296	0.541841	0.277503			0.0349373
Rep1	74.499	60.07	1.24014	1.35569			0.00667611
Rep1	121.112	71.069	2.01608	1.60392			0.0849363
Rep1	16.045	28.399	0.267092	0.640924			0.0698754
Rep1	12.775	7.281	0.212658	0.164322			0.0011682
Rep1	51.725	47.429	0.861036	1.0704			0.0219175
Rep1	29.254	30.755	0.486974	0.694096			0.0214497
Rep1	50.9	38.162	0.847303	0.861261			9.74219e-05
Rep1	168.449	86.875	2.80407	1.96064			0.355686
Rep1	69.903	38.354	1.16363	0.865594			0.0444139
Rep1	36.391	20.154	0.60578	0.454847			0.0113904
Rep1	48.086	29.742	0.80046	0.671234			0.00834963
Rep1	33.538	21.892	0.558288	0.494071			0.00206189
Rep1	29.71	11.701	0.494565	0.264075			0.0265629
Rep1	116.06	103.074	1.93198	2.32623			0.0777159
Rep1	66.525	48.089	1.1074	1.0853			0.000244284
Rep1	10.321	13.994	0.171808	0.315824			0.0103704
Rep1	19.684	23.656	0.327668	0.533882			0.021262
Rep1	18.388	16.978	0.306094	0.383169			0.00297025
Rep1	48.766	34.371	0.811779	0.775704			0.000650714
Rep1	57.83	33.66	0.962662	0.759658			0.0206054
Rep1	97.159	41.897	1.61735	0.945555			0.225654
Rep1	32.194	25.52	0.535915	0.57595			0.000801394
Rep1	7.308	17.503	0.121652	0.395017			0.0373643
Rep1	38.569	20.813	0.642036	0.469719			0.0148465
Rep1	20.982	18.579	0.349275	0.419301			0.00245183
Rep1	59.67	56.416	0.993292	1.27323			0.0391821
Rep1	65.154	57.441	1.08458	1.29636			0.0224254
Rep1	115.107	105.376	1.91612	2.37818			0.106752
Rep1	57.156	54.611	0.951443	1.23249			0.0394942
Rep1	19.293	28.266	0.321159	0.637923			0.0501696
Rep1	18.85	24.859	0.313785	0.561032			0.0305655
Rep1	45.994	52.552	0.765635	1.18602			0.0883628
Rep1	49.572	37.188	0.825196	0.83928			9.91699e-05
Rep1	16.401	12.755	0.273018	0.287862			0.000110173
Rep1	233.798	169.03	3.8919	3.81476			0.00297497
Rep1	65.343	88.228	1.08773	1.99118			0.408113
Rep1	100.103	76.37	1.66636	1.72356			0.00163617
Rep1	44.437	38.198	0.739717	0.862074			0.00748561
Rep1	49.637	35.173	0.826278	0.793804			0.000527292
Rep1	20.992	28.179	0.349442	0.635959			0.0410462
Rep1	126.223	88.362	2.10116	1.9942			0.00571999
	60.073	44.3094
Rep2	163.637	62.532	2.69706	1.26247	60.6723	49.5316	1.02903
Rep2	86.005	60.381	1.41753	1.21904			0.0196999
Rep2	37.826	15.07	0.623448	0.30425			0.0509436
Rep2	33.379	12.54	0.550152	0.253172			0.0440988
Rep2	97.419	39.415	1.60566	0.795754			0.327973
Rep2	39.84	41.276	0.656642	0.833326			0.0156086
Rep2	64.867	40.9	1.06914	0.825735			0.0296223
Rep2	62.353	38.831	1.0277	0.783964			0.029704
Rep2	63.487	50.745	1.04639	1.0245			0.000239693
Rep2	42.482	27.365	0.700188	0.552475			0.0109095
Rep2	31.579	27.799	0.520485	0.561238			0.000830393
Rep2	44.155	17.012	0.727762	0.343457			0.0738451
Rep2	11.206	25.103	0.184697	0.506808			0.0518776
Rep2	42.789	26.504	0.705248	0.535093			0.0144764
Rep2	123.195	102.658	2.0305	2.07258			0.000885218
Rep2	94.745	66.651	1.56159	1.34563			0.0233195
Rep2	30.877	16.832	0.508914	0.339823			0.0142959
Rep2	17.19	12.883	0.283325	0.260097			0.000269791
Rep2	81.678	72.051	1.34622	1.45465			0.00587861
Rep2	58.849	38.364	0.969949	0.774536			0.0190931
Rep2	71.184	65.501	1.17325	1.32241			0.0111235
Rep2	119.057	85.916	1.9623	1.73457			0.0259299
Rep2	33.505	37.678	0.552229	0.760686			0.0217271
Rep2	34.246	42.785	0.564442	0.863792			0.0448051
Rep2	36.63	59.936	0.603735	1.21006			0.183812
Rep2	38.204	54.862	0.629678	1.10762			0.114212
Rep2	37.779	54.15	0.622673	1.09324			0.110717
Rep2	33.163	29.588	0.546592	0.597356			0.00128847
Rep2	97.461	78.449	1.60635	1.58382			0.000253901
Rep2	115.499	84.493	1.90365	1.70584			0.0195651
Rep2	22.571	27.281	0.372015	0.55078			0.0159784
Rep2	29.509	34.9	0.486367	0.7046			0.0238129
Rep2	27.052	27.073	0.445871	0.54658			0.00507119
Rep2	31.326	37.793	0.516315	0.763008			0.0304287
Rep2	37.253	29.607	0.614004	0.597739			0.000132261
Rep2	100.851	68.115	1.66223	1.37518			0.0411968
Rep2	116.889	110.098	1.92656	2.22278			0.0438729
Rep2	29.018	21.925	0.478274	0.442647			0.00063467
Rep2	28.44	22.949	0.468748	0.46332			1.47291e-05
Rep2	16.075	22.464	0.264948	0.453529			0.0177813
Rep2	19.656	10.671	0.32397	0.215438			0.00588958
Rep2	37.927	28.115	0.625112	0.567617			0.00165285
Rep2	117.227	106.894	1.93213	2.1581			0.0255295
Rep2	169.392	104.902	2.79192	2.11788			0.227163
Rep2	21.468	19.449	0.353835	0.392658			0.000753611
Rep2	16.679	18.989	0.274903	0.383371			0.00588268
Rep2	60.587	56.642	0.998594	1.14355			0.0105064
Rep2	58.665	51.746	0.966916	1.04471			0.00302569
Rep2	76.07	79.69	1.25378	1.60887			0.0630432
Rep2	103.276	81.04	1.70219	1.63613			0.00218244
Rep2	60.292	51.519	0.993732	1.04012			0.00107608
Rep2	20.128	20.079	0.331749	0.405377			0.00271054
Rep2	30.25	27.178	0.49858	0.5487			0.001256
Rep2	83.795	59.807	1.38111	1.20745			0.0150784
Rep2	39.048	33.868	0.643589	0.683765			0.000807079
Rep2	77.997	47.43	1.28555	0.95757			0.053784
Rep2	77.284	101.949	1.27379	2.05826			0.307694
Rep2	85.912	87.369	1.416	1.7639			0.0605183
Rep2	11.237	21.927	0.185208	0.442687			0.0331477
Rep2	16.154	27.843	0.26625	0.562126			0.0437712
Rep2	59.434	56.608	0.979591	1.14287			0.0133294
Rep2	36.301	58.69	0.598313	1.1849			0.172042
Rep2	21.567	93.205	0.355467	1.88173			1.16474
Rep2	168.539	79.856	2.77786	1.61222			0.679353
Rep2	95.164	51.848	1.56849	1.04677			0.136099
Rep2	46.61	37.854	0.768226	0.764239			7.94559e-06
Rep2	152.041	77.418	2.50594	1.563			0.444565
Rep2	121.598	114.753	2.00418	2.31676			0.0488549
Rep2	52.305	42.637	0.86209	0.860804			8.27822e-07
Rep2	27.187	26.762	0.448096	0.540301			0.00425093
	60.6723	49.5316
Rep3	113.875	69.756	1.63068	1.50662	69.8329	46.2998	0.00769574
Rep3	94.628	70.082	1.35506	1.51366			0.012576
Rep3	16.279	13.978	0.233114	0.301902			0.00236593
Rep3	13.481	20.604	0.193047	0.445013			0.0317436
Rep3	30.533	20.185	0.43723	0.435963			8.0176e-07
Rep3	21.263	23.732	0.304484	0.512573			0.0216505
Rep3	28.429	30.082	0.407101	0.649723			0.0294327
Rep3	94.369	64.68	1.35136	1.39698			0.00104097
Rep3	81.03	68.146	1.16034	1.47184			0.0485166
Rep3	57.183	32.741	0.818855	0.707153			0.00623872
Rep3	33.107	28.044	0.474089	0.605705			0.00866138
Rep3	59.554	40.26	0.852808	0.869551			0.000140169
Rep3	39.442	16.723	0.564806	0.36119			0.0207297
Rep3	40.468	47.448	0.579498	1.0248			0.099147
Rep3	172.678	106.189	2.47273	2.29351			0.0160602
Rep3	99.235	63.815	1.42104	1.3783			0.000913139
Rep3	38.163	23.58	0.546491	0.50929			0.000691945
Rep3	46.466	35.509	0.665389	0.766937			0.00515603
Rep3	87.445	44.65	1.2522	0.964368			0.0414249
Rep3	45.333	56.455	0.649164	1.21934			0.162548
Rep3	25.931	16.812	0.37133	0.363112			3.37632e-05
Rep3	141.283	93.067	2.02316	2.0101			8.53137e-05
Rep3	62.174	59.018	0.890326	1.27469			0.0738692
Rep3	20.329	10.12	0.291109	0.218576			0.00263057
Rep3	22.976	37.894	0.329014	0.818449			0.119773
Rep3	29.705	21.75	0.425373	0.469765			0.000985327
Rep3	34.532	38.326	0.494495	0.82778			0.0555393
Rep3	50.482	38.502	0.722898	0.831581			0.00590605
Rep3	154.664	135.539	2.21477	2.92742			0.253935
Rep3	140.91	80.191	2.01782	1.732			0.0408471
Rep3	13.248	28.511	0.18971	0.615792			0.0907727
Rep3	87.534	79.431	1.25348	1.71558			0.106769
Rep3	20.231	41.06	0.289706	0.88683			0.178278
Rep3	75.011	43.433	1.07415	0.938083			0.00925723
Rep3	82.658	47.125	1.18365	1.01782			0.0137499
Rep3	75.565	41.418	1.08208	0.894562			0.0175822
Rep3	98.594	47.268	1.41186	1.02091			0.0764188
Rep3	86.684	40.198	1.24131	0.868212			0.0695999
Rep3	38.494	21.764	0.55123	0.470067			0.00329373
Rep3	112.384	29.787	1.60933	0.643351			0.466556
Rep3	51.68	31.83	0.740053	0.687477			0.00138213
Rep3	148.506	68.748	2.12659	1.48485			0.205919
Rep3	233.775	132.113	3.34764	2.85343			0.122121
Rep3	170.375	109.015	2.43975	2.35455			0.00363004
Rep3	33.346	17.824	0.477512	0.38497			0.00428201
Rep3	36.032	22.699	0.515975	0.490262			0.000330582
Rep3	38.617	20.114	0.552992	0.43443			0.00702846
Rep3	74.478	25.148	1.06652	0.543156			0.136954
Rep3	70.661	23.139	1.01186	0.499765			0.13112
Rep3	128.851	82.756	1.84513	1.7874			0.00166686
Rep3	202.329	120.23	2.89733	2.59677			0.0451677
Rep3	25.439	18.724	0.364284	0.404408			0.00080497
Rep3	32.357	30.577	0.463349	0.660414			0.0194172
Rep3	58.205	44.762	0.83349	0.966787			0.00888401
Rep3	44.348	15.007	0.635059	0.324127			0.0483394
Rep3	38.864	31.998	0.556529	0.691105			0.00905539
Rep3	120.873	89.228	1.73089	1.92718			0.019265
Rep3	89.654	52.355	1.28384	1.13078			0.0117127
Rep3	41.222	34.789	0.590295	0.751386			0.0129752
Rep3	64.389	39.263	0.922044	0.848017			0.00274
Rep3	39.56	42.499	0.566496	0.91791			0.061746
Rep3	18.784	20.349	0.268985	0.439506			0.0145386
Rep3	28.139	33.43	0.402948	0.722034			0.050908
Rep3	176.309	91.015	2.52473	1.96578			0.156213
Rep3	164.425	86.899	2.35455	1.87688			0.114086
Rep3	21.225	33.632	0.30394	0.726397			0.0892349
Rep3	21.632	21.64	0.309768	0.467389			0.0124222
Rep3	32.852	32.001	0.470438	0.69117			0.0243614
Rep3	60.409	27.146	0.865051	0.58631			0.0388484
Rep3	34.614	14.18	0.495669	0.306265			0.017937
	69.8329	46.2998

## Sheet: hsp-90 ch5 met-2 RNAi
	GFP	mCherry	GFPnorm	Cherrynorm	GFPave	Cherryave	Noise
Rep1	194.033	85.554	3.81356	2.27709	50.8798	37.5716	1.18036
Rep1	177.452	75.007	3.48767	1.99638			1.11198
Rep1	63.042	36.001	1.23904	0.958198			0.0394358
Rep1	98.487	10.837	1.93568	0.288436			1.35671
Rep1	106.863	19.557	2.1003	0.520526			1.24785
Rep1	67.194	7.29	1.32064	0.19403			0.634628
Rep1	64.106	45.686	1.25995	1.21597			0.000967045
Rep1	92.14	70.21	1.81094	1.8687			0.00166834
Rep1	60.96	58.358	1.19812	1.55325			0.0630586
Rep1	12.169	14.616	0.239172	0.389017			0.0112269
Rep1	28.694	25.62	0.563957	0.681898			0.0069551
Rep1	75.118	25.209	1.47638	0.670959			0.324353
Rep1	68.609	60.389	1.34845	1.60731			0.0335022
Rep1	39.89	40.7	0.784005	1.08327			0.0447784
Rep1	95.143	56.939	1.86996	1.51548			0.0628268
Rep1	82.087	67.678	1.61335	1.80131			0.0176637
Rep1	33.853	16.956	0.665353	0.451299			0.0229096
Rep1	56.52	26.986	1.11085	0.718256			0.0770667
Rep1	40.981	92.7	0.805448	2.46729			1.38086
Rep1	17.576	21.826	0.345442	0.580918			0.0277245
Rep1	76.944	15.73	1.51227	0.418667			0.597984
Rep1	95.634	60.635	1.87961	1.61385			0.0353128
Rep1	42.773	23.543	0.840668	0.626617			0.0229089
Rep1	15.416	17.736	0.302989	0.472059			0.0142924
Rep1	61.035	38.794	1.19959	1.03254			0.013954
Rep1	59.897	6.272	1.17723	0.166935			0.510344
Rep1	90.757	8.823	1.78375	0.234832			1.19958
Rep1	69.477	53.924	1.36551	1.43523			0.00243048
Rep1	78.324	59.208	1.53939	1.57587			0.000665334
Rep1	50.343	9.254	0.98945	0.246303			0.276134
Rep1	24.304	4.74	0.477675	0.126159			0.0617817
Rep1	44.588	6.203	0.87634	0.165098			0.252933
Rep1	35.199	12.735	0.691807	0.338953			0.0622531
Rep1	79.68	16.384	1.56604	0.436074			0.638417
Rep1	61.557	79.195	1.20985	2.10784			0.403194
Rep1	94.558	82.727	1.85846	2.20185			0.0589586
Rep1	7.943	34.362	0.156113	0.914574			0.287632
Rep1	13.114	45.594	0.257745	1.21352			0.456756
Rep1	6.701	80.24	0.131703	2.13566			2.00792
Rep1	17.422	23.764	0.342415	0.632499			0.0420744
Rep1	8.355	43.195	0.164211	1.14967			0.485567
Rep1	38.517	49.484	0.75702	1.31706			0.156822
Rep1	38.57	65.885	0.758062	1.75359			0.495534
Rep1	15.596	9.084	0.306527	0.241778			0.00209615
Rep1	5.914	17.868	0.116235	0.475572			0.0645617
Rep1	13.706	24.097	0.26938	0.641362			0.0691854
Rep1	56.591	5.315	1.11225	0.141463			0.471213
Rep1	82.93	45.38	1.62992	1.20783			0.0890812
Rep1	98.736	64.566	1.94057	1.71848			0.0246631
Rep1	7.974	36.166	0.156722	0.962589			0.324711
Rep1	15.805	11.734	0.310634	0.312311			1.40496e-06
Rep1	17.192	5.624	0.337895	0.149688			0.0177109
Rep1	27.601	5.377	0.542475	0.143113			0.0797448
Rep1	19.995	6.972	0.392985	0.185566			0.0215114
Rep1	93.521	112.827	1.83808	3.00299			0.678507
Rep1	67.698	110.838	1.33055	2.95005			1.31139
Rep1	8.74	45.427	0.171777	1.20908			0.537997
Rep1	3.307	41.64	0.0649964	1.10828			0.544225
Rep1	3.633	34.853	0.0714036	0.927643			0.366573
Rep1	3.784	54.213	0.0743714	1.44293			0.93647
Rep1	5.809	83.542	0.114171	2.22354			2.22472
Rep1	71.698	14.53	1.40917	0.386728			0.522688
Rep1	50.784	22.207	0.998118	0.591058			0.0828486
Rep1	38.067	42.193	0.748175	1.123			0.0702478
Rep1	36.901	5.983	0.725259	0.159243			0.160187
Rep1	70.063	11.618	1.37703	0.309223			0.570106
Rep1	6.875	8.696	0.135122	0.231452			0.00463965
	50.8798	37.5716
Rep2	95.083	108.83	2.00908	2.29655	47.3267	47.3885	0.0413195
Rep2	127.846	129.133	2.70135	2.72498			0.000279282
Rep2	39.715	48.725	0.839167	1.0282			0.0178672
Rep2	6.597	27.542	0.139393	0.581196			0.0975948
Rep2	9.465	80.427	0.199993	1.69718			1.12079
Rep2	5.115	61.211	0.108079	1.29168			0.700461
Rep2	25.756	102.484	0.544217	2.16263			1.30964
Rep2	128.943	96.578	2.72453	2.038			0.235659
Rep2	45.053	14.169	0.951957	0.298996			0.213179
Rep2	34.969	7.792	0.738885	0.164428			0.165001
Rep2	19.798	8.333	0.418326	0.175844			0.0293988
Rep2	105.146	7.259	2.22171	0.153181			2.1394
Rep2	76.074	45.839	1.60742	0.967302			0.204877
Rep2	33.025	4.651	0.697809	0.0981461			0.179798
Rep2	102.952	48.459	2.17535	1.02259			0.664425
Rep2	82.238	51.845	1.73767	1.09404			0.207127
Rep2	4.512	33.874	0.0953373	0.714814			0.191876
Rep2	74.677	90.481	1.5779	1.90934			0.0549261
Rep2	10.628	79.893	0.224567	1.68591			1.06777
Rep2	18.072	46.547	0.381856	0.982242			0.180231
Rep2	15.47	6.476	0.326877	0.136658			0.0180917
Rep2	28.719	141.139	0.606824	2.97834			2.81204
Rep2	19.284	95.5	0.407466	2.01526			1.29249
Rep2	3.11	27.581	0.0657134	0.582018			0.133285
Rep2	3.865	70.693	0.0816664	1.49177			0.994203
Rep2	3.568	63.929	0.0753908	1.34904			0.811091
Rep2	3.845	45.395	0.0812438	0.957932			0.384291
Rep2	3.114	30.654	0.065798	0.646865			0.16882
Rep2	130.301	96.783	2.75322	2.04233			0.252685
Rep2	106.646	64.397	2.2534	1.35892			0.400052
Rep2	55.78	30.256	1.17862	0.638467			0.145881
Rep2	42.181	62.194	0.891273	1.31243			0.0886856
Rep2	81.989	19.955	1.7324	0.421093			0.859769
Rep2	43.703	4.707	0.923432	0.0993278			0.339574
Rep2	63.281	86.453	1.33711	1.82434			0.118699
Rep2	64.207	69.502	1.35668	1.46664			0.00604624
Rep2	95.971	95.886	2.02784	2.0234			9.85431e-06
Rep2	4.715	19.376	0.0996266	0.408875			0.0478174
Rep2	9.02	5.21	0.19059	0.109942			0.00325204
Rep2	10.455	19.375	0.220911	0.408854			0.0176613
Rep2	4.64	31.438	0.0980419	0.663409			0.15982
Rep2	3.643	25.33	0.0769756	0.534518			0.104672
Rep2	121.826	91.216	2.57415	1.92485			0.210792
Rep2	97.125	88.111	2.05222	1.85933			0.0186037
Rep2	44.144	18.842	0.93275	0.397607			0.143189
Rep2	41.737	16.604	0.881891	0.35038			0.141252
Rep2	37.045	7.328	0.782751	0.154637			0.197264
Rep2	31.59	9.801	0.667488	0.206822			0.106106
Rep2	24.141	6.469	0.510093	0.13651			0.069782
Rep2	155.231	101.122	3.27999	2.13389			0.656768
Rep2	110.031	93.803	2.32492	1.97945			0.0596779
Rep2	56.028	63.773	1.18386	1.34575			0.0131044
Rep2	33.117	29.434	0.699753	0.621121			0.00309151
Rep2	52.127	49.77	1.10143	1.05025			0.00130943
Rep2	33.854	42.478	0.715326	0.896377			0.0163899
Rep2	37.425	10.131	0.79078	0.213786			0.166461
Rep2	138.68	92.634	2.93027	1.95478			0.475793
Rep2	94.847	66.115	2.00409	1.39517			0.185393
Rep2	36.819	6.547	0.777975	0.138156			0.204684
Rep2	12.164	18.335	0.257022	0.386908			0.00843519
Rep2	34.976	25.57	0.739033	0.539582			0.0198904
Rep2	40.07	29.669	0.846668	0.62608			0.0243296
Rep2	126.942	7.958	2.68225	0.167931			3.1609
Rep2	52.48	68.303	1.10889	1.44134			0.0552624
Rep2	27.888	43.236	0.589266	0.912373			0.0521991
Rep2	5.674	24.939	0.11989	0.526267			0.082571
Rep2	6.713	25.811	0.141844	0.544668			0.0811335
Rep2	4.68	23.904	0.0988871	0.504426			0.0822308
Rep2	4.779	21.84	0.100979	0.460871			0.0647612
Rep2	7.565	27.153	0.159846	0.572987			0.0853425
	47.3267	47.3885
Rep3	107.363	25.244	3.20858	0.667148	33.4612	37.8387	3.22945
Rep3	131.397	17.531	3.92685	0.463309			5.99806
Rep3	91.822	7.489	2.74414	0.197919			3.24161
Rep3	15.113	5.33	0.451658	0.140861			0.0482973
Rep3	48.45	4.937	1.44795	0.130475			0.867866
Rep3	33.703	4.181	1.00723	0.110495			0.402064
Rep3	29.049	4.488	0.86814	0.118609			0.280899
Rep3	12.642	110.879	0.377811	2.93031			3.25762
Rep3	8.522	60.375	0.254683	1.59559			0.899016
Rep3	2.695	24.684	0.0805411	0.652349			0.163482
Rep3	2.685	24.357	0.0802423	0.643707			0.158746
Rep3	3.817	38.213	0.114073	1.00989			0.401247
Rep3	2.955	29.516	0.0883113	0.780049			0.23925
Rep3	4.045	68.327	0.120886	1.80575			1.41938
Rep3	49.919	74.162	1.49185	1.95995			0.109561
Rep3	59.212	12.461	1.76957	0.329319			1.03717
Rep3	32.245	4.961	0.963654	0.131109			0.346566
Rep3	20.55	3.974	0.614145	0.105025			0.129601
Rep3	23.799	3.873	0.711242	0.102356			0.185371
Rep3	15.019	4.107	0.448849	0.10854			0.057905
Rep3	132.47	94.441	3.95892	2.49589			1.07023
Rep3	102.974	81.067	3.07742	2.14244			0.437093
Rep3	11.278	27.805	0.337047	0.73483			0.0791157
Rep3	6.724	26.402	0.200949	0.697752			0.123406
Rep3	31.916	82.334	0.953822	2.17592			0.746765
Rep3	10.139	61.343	0.303008	1.62117			0.868779
Rep3	6.944	57.556	0.207524	1.52109			0.862727
Rep3	75.525	88.653	2.25709	2.34292			0.00368316
Rep3	13.468	49.87	0.402496	1.31796			0.419041
Rep3	3.295	26.004	0.0984723	0.687234			0.17332
Rep3	5.145	44.991	0.15376	1.18902			0.535883
Rep3	3.918	51.2	0.117091	1.35311			0.763876
Rep3	11.529	56.987	0.344549	1.50605			0.674545
Rep3	5.906	34.322	0.176503	0.907062			0.266858
Rep3	112.735	51.246	3.36913	1.35433			2.02971
Rep3	56.67	34.481	1.6936	0.911264			0.306029
Rep3	20.845	3.58	0.622961	0.0946122			0.139576
Rep3	27.975	6.351	0.836044	0.167844			0.223245
Rep3	30.804	4.427	0.920589	0.116997			0.322881
Rep3	30.407	5.709	0.908725	0.150877			0.287166
Rep3	60.079	20.703	1.79548	0.547139			0.779183
Rep3	85.019	77.085	2.54083	2.0372			0.126818
Rep3	51.882	80.265	1.55051	2.12124			0.162866
Rep3	49.254	56.654	1.47197	1.49725			0.000319459
Rep3	25.623	23.763	0.765753	0.628008			0.00948681
Rep3	12.543	40.143	0.374852	1.0609			0.23533
Rep3	23.491	39.391	0.702038	1.04103			0.0574563
Rep3	7.701	81.756	0.230147	2.16065			1.86341
Rep3	65.739	11.649	1.96464	0.30786			1.37245
Rep3	52.26	7.927	1.56181	0.209495			0.914379
Rep3	14.51	21.431	0.433637	0.566378			0.00881014
Rep3	29.926	4.715	0.89435	0.124608			0.296251
Rep3	50.968	21.499	1.5232	0.568175			0.456034
Rep3	21.249	24.443	0.635035	0.645979			5.98956e-05
Rep3	35.341	16.627	1.05618	0.439418			0.190197
Rep3	38.452	105.335	1.14915	2.78379			1.33602
Rep3	68.372	103.871	2.04332	2.7451			0.246247
Rep3	4.696	28.82	0.140342	0.761655			0.193015
Rep3	5.497	30	0.16428	0.79284			0.197544
Rep3	4.807	57.217	0.143659	1.51213			0.936357
Rep3	5.184	57.064	0.154926	1.50809			0.915523
Rep3	5.298	74.839	0.158333	1.97784			1.65531
Rep3	51.268	35.736	1.53216	0.944431			0.172715
Rep3	58.522	63.509	1.74895	1.67842			0.00248774
Rep3	16.014	8.389	0.478585	0.221704			0.0329937
Rep3	22.297	9.033	0.666354	0.238724			0.0914338
Rep3	7.226	46.52	0.215952	1.22943			0.513569
Rep3	21.339	8.308	0.637724	0.219564			0.0874291
Rep3	18.595	36.318	0.555719	0.959812			0.0816456
	33.4612	37.8387

## Sheet: vit-2 control
	GFP	mCherry	GFPnorm	Cherrynorm	GFPave	Cherryave	Noise
Rep1	20241	17177.2	1.19923	1.10061	16878.4	15607	0.00486276
Rep1	23805.5	18001	1.41041	1.15339			0.0330309
Rep1	9933.2	9424.2	0.588517	0.603844			0.000117459
Rep1	2452.01	2608.83	0.145275	0.167157			0.000239414
Rep1	16077.7	15558.3	0.952562	0.996881			0.000982072
Rep1	20752.1	19351.3	1.22951	1.23991			5.40723e-05
Rep1	20690.5	20069.9	1.22586	1.28595			0.00180561
Rep1	9986.29	10040.4	0.591662	0.643326			0.00133459
Rep1	4559.31	5572.08	0.270127	0.357024			0.00377551
Rep1	4414.55	4904.83	0.261551	0.314271			0.00138968
Rep1	2116.97	2514.91	0.125425	0.16114			0.00063777
Rep1	7824.86	8374.69	0.463603	0.536597			0.00266411
Rep1	10679.2	10629.8	0.632717	0.681088			0.00116988
Rep1	3063.51	3454.57	0.181505	0.221347			0.000793687
Rep1	21672.5	20482.6	1.28404	1.3124			0.000402023
Rep1	25040.9	23138.5	1.48361	1.48257			5.38319e-07
Rep1	3248.39	3504.45	0.192459	0.224543			0.000514715
Rep1	13756.5	13827.5	0.815039	0.885978			0.00251612
Rep1	17698.8	16987.3	1.04861	1.08844			0.000793365
Rep1	22773.4	21451	1.34926	1.37445			0.000317094
Rep1	29478.1	25087.3	1.7465	1.60744			0.00966943
Rep1	29106.1	26487.8	1.72446	1.69717			0.000372345
Rep1	14044.3	14971	0.832089	0.959249			0.00808483
Rep1	13391.8	13408	0.793433	0.859102			0.0021562
Rep1	28536	25502.3	1.69069	1.63403			0.00160511
Rep1	28663.5	26300.6	1.69824	1.68518			8.53227e-05
Rep1	23043.7	21835.8	1.36528	1.3991			0.000571946
Rep1	5010.38	5681.53	0.296852	0.364037			0.00225689
Rep1	13335	13223.1	0.790066	0.847252			0.00163511
Rep1	18622.1	17430.4	1.10331	1.11683			9.13856e-05
Rep1	24218.3	21660.3	1.43487	1.38786			0.00110509
Rep1	4731.31	4949.07	0.280318	0.317105			0.000676661
Rep1	17659	16074.9	1.04625	1.02998			0.000132391
Rep1	14856.9	14186.9	0.880231	0.909009			0.000414076
Rep1	23235.6	21082.6	1.37665	1.35084			0.000333002
Rep1	13763.9	11132.3	0.815473	0.713287			0.00522101
Rep1	18098.1	14783.4	1.07226	0.947228			0.00781704
Rep1	5110.96	5163.24	0.302811	0.330828			0.000392474
Rep1	23770.5	21574.2	1.40834	1.38234			0.000338142
Rep1	29584.7	25354.2	1.75282	1.62454			0.00822806
Rep1	8555.14	8626.83	0.50687	0.552753			0.00105262
Rep1	21671.6	19735.4	1.28398	1.26452			0.000189391
Rep1	20715.6	16522.3	1.22734	1.05864			0.0142302
Rep1	16117	14845.6	0.954889	0.951212			6.76037e-06
Rep1	11551.5	11152.1	0.684398	0.71456			0.000454865
Rep1	10990	10648.1	0.65113	0.682264			0.000484657
Rep1	29907.6	24823.9	1.77195	1.59056			0.016451
Rep1	19933.3	17761.2	1.181	1.13803			0.000923271
Rep1	21432	19195	1.26979	1.2299			0.000795787
Rep1	18160.4	17574.1	1.07596	1.12604			0.00125417
Rep1	20423.6	19930.3	1.21005	1.27701			0.00224195
Rep1	11166.8	11479.2	0.661604	0.735518			0.00273162
Rep1	14679.1	14077.5	0.869699	0.901995			0.000521518
Rep1	21060.3	19420.6	1.24777	1.24435			5.84261e-06
Rep1	20020.1	18984.5	1.18614	1.21641			0.000458053
Rep1	32698	27168.1	1.93727	1.74076			0.019309
Rep1	21000.3	16828.3	1.24421	1.07825			0.0137716
Rep1	23556	19017.6	1.39563	1.21853			0.0156837
Rep1	9159.19	9056.09	0.542658	0.580258			0.000706856
Rep1	22731.7	21408.1	1.34679	1.3717			0.000310075
Rep1	19140.8	18305.8	1.13404	1.17292			0.000755745
Rep1	18861	19111.4	1.11747	1.22454			0.00573256
Rep1	14845.9	15761.4	0.879579	1.00989			0.00849072
Rep1	14898.3	14088.7	0.882685	0.902713			0.000200566
Rep1	18939.6	14530.6	1.12212	0.931029			0.0182585
Rep1	16972.8	16462.9	1.0056	1.05484			0.00121238
Rep1	20164.5	19063.5	1.19469	1.22147			0.000358442
Rep1	16099.2	16347.3	0.953838	1.04743			0.00438009
Rep1	17910.8	17754.4	1.06117	1.13759			0.00292012
Rep1	9076.1	9848.25	0.537736	0.631014			0.00435039
	16878.4	15607
Rep2	17600.3	16604.6	1.20344	1.16989	14625	14193.2	0.000562654
Rep2	17890	16800.4	1.22325	1.18369			0.00078256
Rep2	2899.93	3006.12	0.198286	0.2118			9.1319e-05
Rep2	5591.58	5933.65	0.38233	0.418062			0.000638387
Rep2	14956.8	14674.1	1.02269	1.03388			6.26668e-05
Rep2	13796.7	14009.4	0.943361	0.98705			0.000954374
Rep2	20754.3	19641.3	1.4191	1.38385			0.000621121
Rep2	22454.2	21094.7	1.53533	1.48625			0.00120442
Rep2	18838.7	17807.7	1.28812	1.25467			0.000559468
Rep2	15174.1	15515.1	1.03755	1.09314			0.00154512
Rep2	20810.4	20659.1	1.42293	1.45556			0.000532288
Rep2	2238.78	2635.55	0.153079	0.185691			0.00053177
Rep2	1178.98	1381.55	0.0806139	0.0973387			0.00013986
Rep2	10141.8	10363.7	0.693456	0.730184			0.000674485
Rep2	16987.8	14978	1.16156	1.05529			0.00564662
Rep2	16640	14598.1	1.13778	1.02852			0.00596798
Rep2	9313.35	9397.45	0.63681	0.662108			0.000319995
Rep2	3556.88	3777.88	0.243205	0.266175			0.000263801
Rep2	15417.4	16061.3	1.05418	1.13162			0.00299822
Rep2	16023.2	16131.4	1.0956	1.13656			0.000838588
Rep2	21992.1	22804.1	1.50374	1.60669			0.00529978
Rep2	15686.8	14221.6	1.0726	1.002			0.00249271
Rep2	8629.88	7779.82	0.590077	0.548136			0.000879511
Rep2	7106.56	7477.35	0.485919	0.526825			0.000836671
Rep2	5277.93	5366.3	0.360884	0.378089			0.000148009
Rep2	20051.5	19652.7	1.37104	1.38465			9.26447e-05
Rep2	9255.78	10101.9	0.632874	0.711743			0.00311018
Rep2	12137.2	13192.3	0.829896	0.929478			0.0049583
Rep2	9729.87	10206.9	0.66529	0.719137			0.00144977
Rep2	19732.1	19289.3	1.34921	1.35905			4.84866e-05
Rep2	16873.9	17327.3	1.15377	1.22081			0.00224716
Rep2	6899.31	7653.1	0.471747	0.539208			0.00227545
Rep2	8865.41	9355.89	0.606182	0.65918			0.00140439
Rep2	26397.1	24181.4	1.80493	1.70373			0.00512106
Rep2	21061.1	20839.8	1.44007	1.46829			0.000398165
Rep2	27093.3	23588.1	1.85253	1.66193			0.0181657
Rep2	8231.66	7757.39	0.562848	0.546556			0.000132717
Rep2	9101.27	8679.38	0.622309	0.611516			5.82475e-05
Rep2	15455.3	13999.1	1.05677	0.986324			0.0024814
Rep2	5955.65	6120.43	0.407224	0.431222			0.000287958
Rep2	22807.1	21371.7	1.55946	1.50577			0.0014412
Rep2	21137.4	21823.4	1.44529	1.53759			0.00426
Rep2	8672.08	9120.7	0.592962	0.64261			0.00123242
Rep2	6979.27	7673.41	0.477215	0.540639			0.00201134
Rep2	9303.07	9588.38	0.636107	0.67556			0.000778273
Rep2	16659.3	15730	1.1391	1.10828			0.000474886
Rep2	4970.54	5086.78	0.339866	0.358395			0.000171666
Rep2	35560.6	30757.1	2.43149	2.16703			0.0349711
Rep2	33651.2	30049.5	2.30093	2.11717			0.0168841
Rep2	8821.5	9522.78	0.60318	0.670939			0.00229563
Rep2	10909.2	10600.6	0.745931	0.746875			4.45524e-07
Rep2	22327	18588.7	1.52663	1.30969			0.0235327
Rep2	14828.6	13956.2	1.01392	0.983299			0.000468954
Rep2	4996.92	5402.87	0.34167	0.380666			0.000760329
Rep2	9130.51	9945.94	0.624308	0.700752			0.00292187
Rep2	26668.3	24830.3	1.82348	1.74945			0.00273989
Rep2	21070.3	20704.9	1.4407	1.45879			0.000163594
Rep2	11034.3	9851.53	0.754481	0.694101			0.00182288
Rep2	7743.15	8052.08	0.529446	0.567319			0.00071717
Rep2	8391.28	8442.33	0.573763	0.594814			0.00022157
Rep2	5648.34	5905.72	0.386211	0.416095			0.00044651
Rep2	27144.1	24703.5	1.856	1.74051			0.00666932
Rep2	13050.5	13611	0.89234	0.958976			0.00222018
Rep2	24232.2	24149.6	1.6569	1.70149			0.000993927
Rep2	20850	20152	1.42564	1.41983			1.68874e-05
Rep2	22488.9	21189.6	1.5377	1.49294			0.00100183
Rep2	14530	13858.9	0.993503	0.976448			0.000145449
Rep2	4671.68	5098.15	0.319431	0.359196			0.000790616
Rep2	20823.7	20622.5	1.42384	1.45299			0.000424609
Rep2	21840	20927.5	1.49334	1.47447			0.000177883
Rep2	19634.9	21735.7	1.34256	1.53141			0.0178333
	14625	14193.2
Rep3	16073.1	16224.5	1.17714	1.14814	13654.3	14131.1	0.000420733
Rep3	16084.6	14869.9	1.17799	1.05228			0.00790115
Rep3	4481.17	4734.67	0.328186	0.335052			2.35708e-05
Rep3	8489.92	7472.44	0.621774	0.528792			0.00432279
Rep3	8288.35	8610.85	0.607011	0.609353			2.74087e-06
Rep3	16834.4	15404.9	1.2329	1.09014			0.0101899
Rep3	26214.5	24442.2	1.91986	1.72967			0.0180871
Rep3	17081.5	16270.6	1.25099	1.1514			0.00495924
Rep3	16067.3	14582.4	1.17671	1.03194			0.0104802
Rep3	3680.44	3783.29	0.269544	0.267727			1.65047e-06
Rep3	9246.68	7748.75	0.677197	0.548345			0.00830132
Rep3	9088.18	9044.02	0.665588	0.640006			0.000327236
Rep3	14100	12443.8	1.03264	0.880591			0.0115597
Rep3	22430.1	21017.6	1.64271	1.48733			0.0120722
Rep3	13905.9	15399.4	1.01842	1.08975			0.00254379
Rep3	14806.3	16388.9	1.08436	1.15977			0.0028429
Rep3	5340.79	6204.08	0.391142	0.439036			0.00114691
Rep3	14552.4	15509.7	1.06577	1.09755			0.000504994
Rep3	21630.6	21064.4	1.58416	1.49064			0.00437288
Rep3	14051.9	14968.8	1.02912	1.05928			0.000454727
Rep3	2852.84	3137.27	0.208932	0.222011			8.55208e-05
Rep3	21775.4	22817.8	1.59476	1.61472			0.000199204
Rep3	18243.1	17964.2	1.33606	1.27125			0.00210041
Rep3	8246.99	9130.26	0.603983	0.646109			0.000887296
Rep3	20711.3	21711	1.51683	1.53639			0.000191397
Rep3	15446.4	16674.9	1.13124	1.18001			0.00118915
Rep3	12710.5	15568.6	0.930873	1.10172			0.0145942
Rep3	25904.4	24977.6	1.89715	1.76755			0.00839767
Rep3	3395.21	3796.94	0.248654	0.268693			0.000200778
Rep3	9993.56	10337.4	0.731896	0.731533			6.567e-08
Rep3	7572.18	7942.58	0.554562	0.562062			2.81238e-05
Rep3	24643.1	24051.4	1.80478	1.70201			0.00528039
Rep3	20506.2	21508.6	1.50181	1.52207			0.000205187
Rep3	15104	15822	1.10617	1.11965			9.08744e-05
Rep3	14190.5	16018.8	1.03926	1.13358			0.00444751
Rep3	12637.4	15089.4	0.925525	1.06781			0.0101223
Rep3	4780.16	5501.33	0.350083	0.389305			0.000769176
Rep3	17724.5	18019.3	1.29808	1.27515			0.000262981
Rep3	16612.3	17404.6	1.21663	1.23165			0.000112759
Rep3	29198.4	26911.3	2.13839	1.9044			0.0273778
Rep3	3422.26	3978.77	0.250635	0.28156			0.000478181
Rep3	19190.8	18392	1.40547	1.30152			0.00540293
Rep3	12992.4	15629.1	0.95152	1.106			0.0119325
Rep3	17299.7	17772.3	1.26697	1.25767			4.32642e-05
Rep3	17063.5	17167.3	1.24967	1.21485			0.000606303
Rep3	27569	26006.3	2.01906	1.84035			0.0159692
Rep3	2944.7	3137.34	0.21566	0.222016			2.0197e-05
Rep3	3087.83	4763.13	0.226142	0.337066			0.00615202
Rep3	22501.3	22907.9	1.64792	1.62109			0.000359758
Rep3	16401.3	15716.4	1.20118	1.11218			0.00396014
Rep3	3822.22	4355.02	0.279927	0.308186			0.000399273
Rep3	7663.35	8067.86	0.561239	0.570927			4.69336e-05
Rep3	8283.42	9403.91	0.60665	0.665474			0.00173011
Rep3	11746.8	13562.9	0.860295	0.95979			0.00494964
Rep3	8466.68	8912.98	0.620072	0.630733			5.682e-05
Rep3	11737.2	13912.1	0.859596	0.984499			0.00780044
Rep3	9176.43	11986.1	0.672052	0.848201			0.0155143
Rep3	4812.37	5856.75	0.352442	0.414457			0.00192291
Rep3	13484.9	14860.2	0.98759	1.05159			0.00204816
Rep3	20765.3	21320.2	1.52079	1.50874			7.25417e-05
Rep3	18741.7	19443.1	1.37258	1.3759			5.51176e-06
Rep3	12360.3	13930.7	0.90523	0.985816			0.00324707
Rep3	16140.1	18075.9	1.18205	1.27915			0.0047142
Rep3	14191.7	16053.4	1.03935	1.13603			0.00467336
Rep3	4967.26	5970.66	0.363786	0.422517			0.0017247
Rep3	7782.88	8282.29	0.569993	0.586102			0.00012975
Rep3	19660.4	20669.8	1.43986	1.46271			0.000261075
Rep3	9942.52	12474.3	0.728158	0.88275			0.0119494
Rep3	21235.2	21870.3	1.5552	1.54767			2.83449e-05
	13654.3	14131.1

## Sheet: vit-2 met-2KO
	GFP	mCherry	GFPnorm	Cherrynorm	GFPave	Cherryave	Noise
Rep1	14576.1	14714.4	1.10526	1.12516	13188	13077.6	0.000198057
Rep1	18105.8	18287.5	1.37291	1.39838			0.000324511
Rep1	6844.99	7205.23	0.519033	0.550959			0.00050961
Rep1	3532.73	4107.31	0.267875	0.314072			0.00106704
Rep1	11425.5	11253.9	0.866359	0.860549			1.68783e-05
Rep1	6476.68	6792.93	0.491105	0.519432			0.000401186
Rep1	16448.4	15339.5	1.24723	1.17296			0.00275786
Rep1	17894.9	15185.5	1.35691	1.16118			0.0191559
Rep1	10647.7	10582.8	0.80738	0.809229			1.70995e-06
Rep1	8263.66	8019.33	0.626606	0.61321			8.97298e-05
Rep1	3171.31	3494	0.24047	0.267174			0.000356552
Rep1	3422.55	3872.54	0.259521	0.29612			0.000669746
Rep1	4486.44	4701.03	0.340192	0.359471			0.000185846
Rep1	11234.2	11722.8	0.851856	0.896399			0.000992032
Rep1	13233.4	13380.7	1.00344	1.02317			0.00019458
Rep1	14243.6	14217.8	1.08005	1.08718			2.54623e-05
Rep1	6141.34	6485.78	0.465677	0.495945			0.000458076
Rep1	2866.89	3132.53	0.217387	0.239533			0.000245227
Rep1	5486.39	5884.5	0.416015	0.449967			0.000576377
Rep1	5016.37	5134.66	0.380375	0.392629			7.50872e-05
Rep1	3517.59	3662.04	0.266727	0.280024			8.83969e-05
Rep1	13653.5	13738.6	1.0353	1.05055			0.000116266
Rep1	17180.2	17725.3	1.30272	1.35539			0.00138698
Rep1	4175.42	4303.36	0.316608	0.329063			7.75592e-05
Rep1	6119.91	6410.23	0.464052	0.490168			0.00034102
Rep1	26400.1	23632	2.00183	1.80705			0.0189691
Rep1	12657.5	12769.9	0.959773	0.976473			0.000139451
Rep1	25715.2	21656.8	1.9499	1.65602			0.0431833
Rep1	17188.3	17346.8	1.30333	1.32645			0.000267208
Rep1	19308.5	19734	1.4641	1.50899			0.00100759
Rep1	7119.31	7523.6	0.539834	0.575303			0.000629044
Rep1	3124.16	3338.1	0.236895	0.255253			0.000168501
Rep1	24478.7	22580.2	1.85614	1.72663			0.00838647
Rep1	14924.1	15053.4	1.13165	1.15108			0.000188798
Rep1	27991.2	24142.7	2.12248	1.84611			0.0381902
Rep1	27761.6	26864.3	2.10507	2.05422			0.0012928
Rep1	16563	16994	1.25592	1.29947			0.00094822
Rep1	7678.28	7990.65	0.582219	0.611017			0.000414668
Rep1	2986.05	3350.54	0.226422	0.256204			0.000443484
Rep1	5380.13	5546.28	0.407958	0.424105			0.000130366
Rep1	12974.5	13018.3	0.983817	0.995466			6.78453e-05
Rep1	21547.3	20341.2	1.63386	1.55542			0.00307652
Rep1	25075.2	24804.1	1.90137	1.89669			1.09801e-05
Rep1	26057	24886.2	1.97582	1.90296			0.00265384
Rep1	10563.8	11381.5	0.801021	0.870301			0.00239982
Rep1	13859.9	14234.8	1.05095	1.08849			0.000704537
Rep1	23612.3	20391.6	1.79044	1.55927			0.0267187
Rep1	20222.5	18694.9	1.53341	1.42954			0.00539459
Rep1	20517.7	21592.9	1.55579	1.65114			0.00454582
Rep1	19939.8	20300.3	1.51197	1.5523			0.000813033
Rep1	8025.92	8327.67	0.608579	0.636788			0.000397866
Rep1	3997.11	4180.38	0.303088	0.319659			0.000137305
Rep1	5202.61	5575.13	0.394497	0.426311			0.000506057
Rep1	3771.5	3972.87	0.28598	0.303792			0.00015862
Rep1	19342.2	18476.8	1.46666	1.41285			0.00144742
Rep1	22689.9	22791.1	1.7205	1.74276			0.000247571
Rep1	15776.7	17547.6	1.19629	1.3418			0.010587
Rep1	4599.92	5067.98	0.348797	0.387531			0.000750157
Rep1	2762.33	3200.9	0.209458	0.244762			0.000623177
Rep1	16167.7	16819.1	1.22594	1.2861			0.00180926
Rep1	20246.4	19834.4	1.53522	1.51667			0.00017208
Rep1	10460.3	10919.4	0.793171	0.83497			0.000873569
Rep1	29418.1	28684.9	2.23068	2.19343			0.000693512
Rep1	23036.4	23285.3	1.74678	1.78054			0.000570057
Rep1	9325.94	10013.1	0.707156	0.765668			0.00171185
Rep1	4065.09	4897.3	0.308243	0.374479			0.00219363
Rep1	22484.5	21830.8	1.70492	1.66933			0.000633589
Rep1	17703.8	18567.1	1.34242	1.41976			0.00299068
Rep1	9081.26	10840.6	0.688602	0.828945			0.00984814
	13188	13077.6
Rep2	44.364	47.13	1.02074	1.12611	43.4626	41.8519	0.00555178
Rep2	36.96	41.042	0.850387	0.980649			0.00848404
Rep2	24.214	27.595	0.557123	0.659349			0.00522506
Rep2	20.829	21.823	0.47924	0.521434			0.000890167
Rep2	28.017	29.503	0.644624	0.704938			0.00181892
Rep2	26.563	27.943	0.61117	0.667664			0.0015958
Rep2	15.626	17.823	0.359528	0.425859			0.00219991
Rep2	53.174	53.995	1.22344	1.29014			0.00222452
Rep2	62.363	59.151	1.43487	1.41334			0.000231683
Rep2	15.514	17.139	0.356951	0.409516			0.00138152
Rep2	40.532	39.351	0.932573	0.940244			2.94263e-05
Rep2	15.377	16.898	0.353799	0.403757			0.00124792
Rep2	23.68	23.752	0.544837	0.567525			0.000257382
Rep2	19.239	21.154	0.442657	0.505449			0.00197143
Rep2	60.108	61.65	1.38298	1.47305			0.00405616
Rep2	51.486	50.171	1.18461	1.19878			0.000100384
Rep2	13.97	14.856	0.321426	0.354966			0.000562465
Rep2	23.104	24.353	0.531584	0.581885			0.00126511
Rep2	14.35	15.706	0.330169	0.375276			0.0010173
Rep2	13.664	15.621	0.314386	0.373245			0.00173221
Rep2	45.843	45.135	1.05477	1.07845			0.000280278
Rep2	81.457	74.019	1.87419	1.76859			0.00557502
Rep2	52.274	49.438	1.20274	1.18126			0.000230597
Rep2	52.316	49.385	1.2037	1.17999			0.000281038
Rep2	63.48	60.588	1.46057	1.44768			8.30868e-05
Rep2	29.652	28.88	0.682242	0.690053			3.0499e-05
Rep2	13.327	14.268	0.306632	0.340917			0.000587723
Rep2	18.224	16.975	0.419303	0.405597			9.39331e-05
Rep2	59.431	59.354	1.36741	1.41819			0.00128955
Rep2	42.149	43.304	0.969777	1.0347			0.00210725
Rep2	53.086	52.263	1.22142	1.24876			0.000373786
Rep2	15.574	17.028	0.358331	0.406863			0.00117768
Rep2	39.713	38.678	0.913729	0.924164			5.44428e-05
Rep2	86.174	76.89	1.98272	1.83719			0.0105888
Rep2	69.135	63.143	1.59068	1.50873			0.00335825
Rep2	87.935	81.304	2.02324	1.94266			0.0032462
Rep2	53.394	51.754	1.22851	1.2366			3.27506e-05
Rep2	19.642	20.377	0.451929	0.486884			0.000610907
Rep2	12.066	13.524	0.277618	0.32314			0.00103609
Rep2	69.471	61.126	1.59841	1.46053			0.00950528
Rep2	31.136	29.404	0.716387	0.702573			9.54115e-05
Rep2	79.3	73.079	1.82456	1.74613			0.00307524
Rep2	54.723	53.957	1.25908	1.28924			0.000454609
Rep2	58.524	58.478	1.34654	1.39726			0.00128638
Rep2	53.24	52.547	1.22496	1.25555			0.000467701
Rep2	19.414	21.103	0.446683	0.504231			0.00165584
Rep2	39.516	38.53	0.909196	0.920628			6.5336e-05
Rep2	73.549	60.068	1.69224	1.43525			0.033021
Rep2	52.341	51.075	1.20428	1.22038			0.000129559
Rep2	65.268	59.243	1.50171	1.41554			0.00371236
Rep2	81.706	68.318	1.87992	1.63238			0.0306384
Rep2	24.482	23.013	0.563289	0.549868			9.00718e-05
Rep2	36.236	33.176	0.833729	0.7927			0.000841685
Rep2	27.668	25.14	0.636594	0.60069			0.000644554
Rep2	72.929	66.203	1.67797	1.58184			0.00462075
Rep2	35.548	30.998	0.817899	0.74066			0.002983
Rep2	87.015	81.543	2.00207	1.94837			0.00144169
Rep2	53.575	52.348	1.23267	1.25079			0.000164198
Rep2	89.46	77.141	2.05832	1.84319			0.0231411
Rep2	39.988	42.122	0.920056	1.00645			0.00373228
Rep2	28.189	33.291	0.648581	0.795448			0.0107849
Rep2	15.264	17.088	0.351199	0.408297			0.0016301
Rep2	27.178	26.641	0.62532	0.636554			6.31069e-05
Rep2	65.08	63.109	1.49738	1.50791			5.54626e-05
Rep2	56.939	54.057	1.31007	1.29163			0.000170087
Rep2	20.63	21.309	0.474661	0.509153			0.000594823
Rep2	12.417	13.986	0.285694	0.334178			0.00117536
Rep2	69.894	61.233	1.60814	1.46309			0.0105204
Rep2	31.184	29.504	0.717491	0.704962			7.84865e-05
Rep2	72.509	67.839	1.66831	1.62093			0.00112239
	43.4626	41.8519
Rep3	53.241	49.758	1.03065	1.00234	51.6576	49.6418	0.000400766
Rep3	53.614	53.605	1.03787	1.07984			0.000880454
Rep3	27.268	26.973	0.52786	0.543352			0.000120002
Rep3	13.647	13.668	0.264182	0.275332			6.21675e-05
Rep3	19.946	21.057	0.386119	0.424179			0.000724256
Rep3	24.228	25.026	0.469011	0.504131			0.000616711
Rep3	30.557	33.9	0.59153	0.682892			0.00417355
Rep3	96.362	84.559	1.8654	1.70338			0.0131246
Rep3	44.608	44.759	0.863532	0.901639			0.000726068
Rep3	35.445	33.616	0.686153	0.677171			4.03346e-05
Rep3	25.735	25.003	0.498184	0.503668			1.50368e-05
Rep3	54.872	49.964	1.06223	1.00649			0.00155319
Rep3	20.454	20.816	0.395953	0.419324			0.000273092
Rep3	32.662	33.326	0.632279	0.671329			0.000762471
Rep3	69.384	70.124	1.34315	1.4126			0.00241149
Rep3	66.854	69.078	1.29418	1.39153			0.00473881
Rep3	36.768	37.144	0.711764	0.74824			0.00066527
Rep3	16.717	17.55	0.323612	0.353533			0.000447632
Rep3	99.39	83.506	1.92402	1.68217			0.0292444
Rep3	60.971	59.347	1.18029	1.1955			0.000115722
Rep3	87.886	75.083	1.70132	1.5125			0.017827
Rep3	94.598	92.093	1.83125	1.85515			0.00028559
Rep3	70.219	71.158	1.35932	1.43343			0.00274635
Rep3	20.714	21.523	0.400986	0.433566			0.00053071
Rep3	11.345	12.754	0.219619	0.256921			0.000695694
Rep3	29.581	30.024	0.572636	0.604813			0.000517671
Rep3	25.177	27.288	0.487382	0.549698			0.00194162
Rep3	79.673	70.61	1.54233	1.42239			0.0071927
Rep3	98.892	91.327	1.91437	1.83972			0.00278672
Rep3	53.254	52.613	1.0309	1.05985			0.000419022
Rep3	44.052	41.758	0.852769	0.841186			6.70828e-05
Rep3	24.82	25.848	0.480471	0.52069			0.00080877
Rep3	28.858	28.278	0.55864	0.569641			6.05085e-05
Rep3	25.597	25.851	0.495513	0.520751			0.000318472
Rep3	92.613	82.759	1.79282	1.66712			0.00790043
Rep3	89.676	84.047	1.73597	1.69307			0.000920226
Rep3	106.691	95.857	2.06535	1.93097			0.00902853
Rep3	27.302	29.065	0.528519	0.585494			0.00162312
Rep3	47.57	46.548	0.920871	0.937677			0.00014122
Rep3	58.608	57.336	1.13455	1.15499			0.000209031
Rep3	73.987	66.98	1.43226	1.34927			0.00344384
Rep3	123.732	102.334	2.39523	2.06145			0.0557064
Rep3	66.14	70.125	1.28035	1.41262			0.00874713
Rep3	66.735	68.059	1.29187	1.371			0.00313075
Rep3	50.017	50.222	0.968241	1.01169			0.000943802
Rep3	14.741	16.632	0.28536	0.33504			0.00123407
Rep3	34.038	35.017	0.658916	0.705393			0.00108008
Rep3	44.816	48.392	0.867559	0.974823			0.00575285
Rep3	21.796	25.884	0.421932	0.521415			0.00494845
Rep3	61.829	58.94	1.1969	1.18731			4.60305e-05
Rep3	58.545	55.44	1.13333	1.1168			0.000136579
Rep3	38.767	38.642	0.750461	0.778416			0.000390759
Rep3	16.931	19.123	0.327754	0.38522			0.00165113
Rep3	38.418	38.746	0.743705	0.780511			0.000677365
Rep3	13.578	15.349	0.262846	0.309195			0.00107411
Rep3	49.145	47.304	0.95136	0.952906			1.19483e-06
Rep3	84.568	80.701	1.63709	1.62567			6.52251e-05
Rep3	67.037	67.077	1.29772	1.35122			0.00143122
Rep3	55.684	51.789	1.07794	1.04325			0.000601713
Rep3	73.668	65.07	1.42608	1.31079			0.00664617
Rep3	12.688	14.502	0.245617	0.292133			0.00108184
Rep3	31.252	31.674	0.604984	0.638051			0.000546721
Rep3	110.417	93.013	2.13748	1.87368			0.0347941
Rep3	50.269	52.798	0.973119	1.06358			0.00409151
Rep3	63.605	67.294	1.23128	1.35559			0.00772655
Rep3	22.938	25.559	0.444039	0.514868			0.00250838
Rep3	15.841	17.739	0.306654	0.35734			0.00128454
Rep3	80.891	75.789	1.56591	1.52672			0.000767931
Rep3	80.192	75.314	1.55238	1.51715			0.000620479
Rep3	93.918	84.82	1.81809	1.70864			0.00598928
	51.6576	49.6418

[truncated: 9 more sheets: 16.2 EV, 16.2 met-2 RNAi, IDH-1 EV, IDH-1 met-2 RNAi, eft-3 EV, eft-3 met-2 RNAi, eft-3 set-25 RNAi, eft3 met2KO on EV, eft3 met2KO on set25]
