# Supplementary material for: Maternal histone methyltransferases antagonistically regulate autosomal random monoallelic expression (aRMAE) in C. elegans
Source: Nat Commun. 2025 Nov 28;16:11712. doi: 10.1038/s41467-025-66501-5 (PMC12753696; doi:10.1038/s41467-025-66501-5)
Supplement: Supplementary file 4 — Source Data [file 41467_2025_66501_MOESM4_ESM.zip › Mendenhall Source Data/Source Data 6 Negative Regulator and Suppressor Screens.xlsx]

## Sheet: EV
GFP	mCherry			GFP	mCherry			GFP	mCherry
51.546	58.467			72.795	83.707			116.313	121.972
16.432	19.335			53.078	56.378			52.968	46.373
11.736	14.087			47.834	51.448			43.113	73.778
62.813	69.576			100.717	93.339			39.927	47.211
134.994	112.404			12.411	18.037			42.265	45.715
63.022	70.277			12.571	17.443			73.524	59.535
125.616	111.675			90.729	97.183			201.299	191.828
104.656	96.702			89.274	98.892			130.949	135.63
31.199	33.676			22.717	30.554			21.415	30.088
16.252	17.475			153.876	145.317			30.765	37.323
92.984	87.274			106.453	84.149			84.196	69.709
33.224	35.52			14.576	15.668			76.79	67.625
51.579	50.819			15.909	16.767			78.981	85.088
95.891	94.833			86.284	94.194			173.258	172.346
60.966	65.347			79.525	87.437			181.602	183.44
29.074	35.185			64.974	69.706			64.269	58.169
20.898	48.974			40.1	40.5			84.424	99.466
41.775	46.777			56.707	60.282			121.151	124.543
52.07	46.108			22.19	25.234			80.746	62.47
61.253	71.264			18.58	22.862			90.357	73.179
110.668	96.91			67.64	67.675			165.11	169.087
69.821	78.71			23.705	30.792			189.956	188.303
40.19	48.617			82.878	25.065			61.09	68.636
17.588	22.102			8.56	18.206			24.876	31.872
12.494	14.521			109.876	105.587			118.654	112.116
73.906	73.159			97.048	66.556			74.768	80.078
42.235	41.556			20.5	24.152			90.694	92.928
114.436	108.977			67.974	87.373			148.776	156.085
80.11	81.319			70.634	76.134			101.778	119.328
22.027	32.305			25.153	38.723			30.826	25.921
22.353	24.892			61.775	66.931			26.552	32.183
104.597	96.852			42.623	58.647			94.225	74.565
51.351	52.743			76.245	71.395			86.081	84.46
51.961	55.306			7.303	6.822			69.274	46.189
90.357	91.888			120.224	112.471			126.481	127.217
71.279	79.116			154.027	138.211			137.193	134.224
13.212	23.796			39.617	45.904			29.061	16.823
19.272	22.768			52.44	55.008			18.346	15.667
118.913	107.755			62.135	42.356			126.142	92.563
63.596	60.615			19.886	22.309			57.432	67.803
95.132	86.057			64.005	63.891			97.717	97.859
108.164	96.224			89.014	97.211			182.172	171.442
96.936	101.437			113.642	122.381			152.455	136.415
26.488	30.471			59.369	67.859			24.741	31.247
19.787	14.377			59.56	53.103			27.53	31.3
87.861	76.389			63.086	62.763			78.128	78.955
45.745	57.524			18.385	19.705			56.809	67.784
43.964	44.385			10.384	13.8			53.718	54.542
119.625	120.79			128.592	129.36			181.002	164.746
109.04	109.092			90.041	94.424			168.525	163.253
34.182	41.737			82.847	39.876			24.673	26.785
42.024	49.584			61.323	46.844			14.065	26.666
78.246	88.047			55.778	47.385			72.971	78.057
90.342	88.748			15.03	16.348			69.142	67.56
44.396	52.871			13.74	9.78			103.175	93.979
94.096	102.09			157.802	152.894			152.775	112.966
86.56	94.48			75.481	116.642			134.249	141.095
40.065	45.723			99.256	70.094			25.866	14.42
22.766	26.621			85.29	87.541			14.736	13.091
71.884	70.258			54.992	58.839			84.08	82.973
75.765	72.498			49.723	58.432			96.048	88.774
102.556	86.477			20.208	22.667			62.835	60.524
98.123	100.628			183.873	173.309			123.337	115.372
77.803	87.135			128.7	126.997			142.184	142.049
110.152	100.246			151.729	155.611			55.773	60.165
98.376	85.093			129.005	85.967			77.861	63.519
70.56	69.787			29.632	35.581			46.943	55.134
22.037	24.583			33.172	38.629			42.252	47.302
15.604	16.685			30.963	37.988			33.694	42.59

## Sheet: set-2
GFP	mCherry
76.388	76.997
40.08	47.13
39.012	21.951
79.474	79.765
48.878	42.159
43.721	51.339
13.653	11.538
55.93	56.46
40.547	49.126
65.853	48.917
45.071	37.124
17.158	20.351
10.995	7.289
107.642	97.421
54.731	60.631
66.18	63.904
46.194	51.727
36.937	41.449
27.003	33.098
81.624	97.136
78.793	81.424
94.112	85.415
34.587	36.294
53.004	57.118
31.529	36.338
14.789	16.054
149.357	143.279
78.251	77.398
26.985	32.745
59.807	58.68
25.787	29.224
24.114	27.216
26.17	23.236
106.579	105.274
36.048	44.756
42.847	38.357
44.636	53.816
47.205	53.646
77.26	75.383
16.28	20.934
130.312	130.411
43.849	57.499
34.563	37.038
21.604	24.603
80.465	80.263
45.144	48.83
63.473	65.776
102.572	106.455
42.611	51.657
81.224	80.783
42.094	43.508
98.085	95.547
13.714	18.571
18.64	24.786
58.204	61.815
75.469	88.759
101.367	93.87
13.353	16.749
100.571	78.526
77.764	74.44
98.588	88.713
139.801	127.666
67.877	76.498
21.924	19.053
66.531	66.458
40.433	40.316
78.177	77.633
21.424	22.668

## Sheet: set-3
GFP	mCherry
116.535	124.218
80.346	93.98
15.497	27.966
17.022	21.651
49.985	51.667
49.584	52.854
63.284	54.496
65.103	59.753
104.613	117.67
56.825	63.942
28.009	23.454
47.521	38.683
50.719	54.737
52.675	58.659
105.467	111.194
137.145	152.129
28.099	33.506
16.888	24.139
18.803	22.293
34.739	40.22
55.563	62.092
24.411	29.988
88.5	95.985
59.275	60.048
39.352	45.084
88.665	85.226
74.232	77.012
48.131	53.96
70.876	82.441
62.616	75.898
37.937	45.107
68.17	78.229
106.268	112.653
71.028	78.301
67.44	72.306
127.79	131.634
100.632	102.605
66.539	72.748
63.167	68.216
132.521	113.612
63.448	52.095
26.92	28.556
57.207	64.498
86.219	91.528
38.73	31.865
19.436	39.267
67.766	76.264
40.877	53.881
30.087	34.949
81.857	94.79
111.235	118.905
23.38	17.505
60.045	69.717
78.604	84.988
53.747	46.697
82.799	78.032
58.531	63.411
130.872	127.723
27.846	30.644
29.534	31.563
77.365	74.412
127.078	120.047
86.14	90.955
61.032	58.869
87.952	79.867
32.984	28.748
37.23	24.205
59.134	46.149
50.659	28.475
43.828	53.092

## Sheet: set-4
GFP	mCherry
161.32	157.632
89.265	93.361
42.111	47.362
38.925	73.667
66.418	97.796
87.62	96.924
116.337	78.284
99.841	110.192
43.71	53.059
53.458	72.943
20.238	25.928
98.172	96.169
78.034	84.014
178.319	177.835
76.205	66.083
90.435	111.301
18.886	36.127
22.268	17.021
77.903	89.715
70.978	73.886
83.378	102.938
89.333	97.242
84.548	66.071
22.552	28.151
23.439	25.81
98.913	96.204
128.522	130.602
139.539	136.924
89.473	104.285
94.708	103.055
46.832	29.883
80.089	59.856
70.266	74.304
76.764	86.929
52.243	62.041
87.631	93.645
93.537	98.724
88.035	89.99
154.185	153.989
69.432	67.279
70.487	57.756
50.067	50.169
209.286	184.716
59.39	65.316
41.397	26.827
35.489	12.338
92.769	77.285
86.77	76.404
105.095	121.99
82.625	101.23
89.491	103.125
13.17	27.088
11.043	30.198
59.697	71.133
69.155	108.278
96.886	100.88
117.649	121.138
93.132	98.65
78.116	83.143
87.133	40.085
82.087	83.473
76.975	69.653
66.4	67.643
105.427	119.079
41.613	50.326
42.077	51.96
25.557	27.114
175.554	151.09
97.154	95.65
65.716	70.782

## Sheet: set-5
GFP	mCherry
72.49	79.212
87.816	92.931
25.464	28.956
41.937	39.734
75.342	57.461
43.397	46.944
37.962	56.499
90.168	96.001
56.785	64.186
27.474	33.783
19.864	21.284
52.132	59.407
25.764	26.613
97.201	77.209
51.12	62.863
67.136	82.381
18.7	31.454
60.352	69.334
84.256	96.445
47.901	40.034
77.168	67.978
139.623	136.337
55.191	66.805
67.303	72.671
27.422	22.228
113.851	112.013
53.987	61.444
54.686	58.253
89.434	94.097
68.066	76.692
46.155	57.415
73.791	61.581
95.805	97.212
69.344	63.372
67.824	51.36
73.075	79.86
44.787	52.463
33.042	48.081
71.251	74.827
74.873	77.549
108.272	89.929
46.535	43.966
60.167	71.867
81.515	99.869
25.464	25.733
34.583	28.094
90.724	76.319
75.057	76.888
119.739	118.069
60.219	69.475
92.795	98.35
38.018	43.439
57.644	61.997
108.713	102.568
121.537	110.288
48.323	49.405
88.974	91.096
87.827	103.001
39.302	49.42
41.746	49.037
109.48	109.503
40.248	55.496
135.719	140.61
150.683	142.491
129.004	132.933
34.322	31.811
29.216	23.908
102.067	96.145
76.098	78.474
92.773	79.585

## Sheet: set-6
GFP	mCherry
104.258	110.808
70.823	81.561
72.594	35.78
97.695	36.425
115.763	100.956
66.88	59.084
84.275	86.134
187.187	167.014
65.079	70.379
57.354	32.568
58.358	46.029
37.258	33.411
53.427	59.852
41.844	36.879
191.887	170.588
160.947	145.224
41.838	63.777
29.031	49.329
98.251	118.563
62.825	84.618
45.735	53.733
156.264	152.82
98.099	108.004
17.867	45.51
94.163	112.646
96.228	112.197
56.439	91.688
119.591	119.272
132.391	135.806
97.752	104.507
18.645	28.699
40.392	46.57
94.135	86.962
68.761	69.919
154.492	124.389
81.056	86.932
75.53	86.52
11.202	28.518
30.695	33.649
107.292	102.997
104.11	104.402
62.395	70.172
155.632	140.393
109.131	99.054
22.535	16.528
25.061	26.329
116.078	84.009
54.378	56.351
139.437	112.312
125.847	129.771
100.608	110.367
30.36	50.346
75.882	76.379
94.034	116.265
73.594	81.708
89.958	78.664
115.425	114.795
46.805	52.207
39.188	55.246
78.811	62.806
118.256	106.001
59.094	52.032
69.731	70.553
160.349	152.615
127.25	127.46
55.914	82.164
103.32	104.477
105.16	102.768
85.24	82.895
48.38	56.717

## Sheet: set-7
GFP	mCherry
108.982	105.52
82.6	85.551
73.461	93.542
54.819	59.251
78.682	81.98
72.457	70.916
85.242	82.414
127.773	126.972
207.071	200.718
58.866	62.595
77.156	72.823
59.726	61.83
28.384	34.944
26.901	34.514
79.208	84.442
80.385	80.821
92.931	103.083
31.495	38.681
59.223	74.801
144.062	143.458
109.857	96.386
129.746	140.572
215.617	206.613
37.45	23.075
67.83	64.042
44.924	50.853
68.404	66.871
15.637	27.056
236.541	206.24
144.184	121.21
165.66	149.88
165.364	146.021
106.102	103.801
103.357	81.609
95.268	97.843
116.912	122.969
211.701	207.875
85.227	93.832
82.841	92.112
90.868	89.77
38.692	46.034
43.291	50.968
122.758	130.237
60.955	52.553
215.62	201.478
24.548	32.515
120.322	108.249
94.662	71.368
36.169	38.8
137.369	141.444
219.433	212.903
145.181	124.647
90.208	90.927
95.953	98.431
39.253	31.378
25.342	23.401
76.345	78.48
112.247	113.071
83.353	84.252
85.648	89.142
85.403	76.483
153.022	70.153
96.238	82.955
170.793	169.1
185.62	169.431
62.711	46.04
105.782	91.136
95.931	85.004
58.703	57.686
145.12	133.467

## Sheet: set-8
GFP	mCherry
79.422	94.364
86.623	96.661
50.096	61.098
55.708	78.619
53.621	61.321
63.161	62.796
123.125	111.801
73.277	85.022
52.81	72.625
15.426	36.266
42.024	87.193
75.003	83.771
39.025	68.677
83.294	106.184
145.936	129.562
131.739	129.245
70.8	73.827
62.4	62.186
124.039	114.03
55.755	60.107
21.393	30.401
114.738	118.476
89.784	95.966
31.107	40.91
56.895	64.33
38.696	33.168
52.62	51.582
121.225	97.283
167.768	166.195
123.118	127.151
26.099	46.938
36.21	37.785
60.671	75.36
60.405	65.322
47.247	50.016
118.433	159.679
113.605	119.449
87.499	69.943
29.504	39.025
78.923	62.746
37.225	47.078
29.903	32.365
86.653	93.311
49.867	58.71
18.59	22.629
22.653	30.572
86.121	75.958
36.513	45.281
153.448	140.246
57.186	72.754
78.844	93.601
41.845	31.98
25.519	42.297
38.205	44.67
53.06	65.669
166.006	146.988
53.998	48.376
85.426	86.193
52.11	47.352
97.32	65.815
118.516	82.268
88.33	62.246
150.789	103.677
110.701	116.943
76.631	85.231
88.536	57.728
22.797	26.072
95.827	99.701
64.881	68.366
116.83	111.073

## Sheet: set-9
GFP	mCherry
112.26	119.462
69.649	87.96
22.279	42.322
31.065	46.966
98.599	92.546
82.241	49.601
99.528	138.687
128.478	125.815
74.351	116.351
35.457	58.81
65.215	73.831
202.602	191.008
82.22	132.009
122.611	149.036
136.087	122.618
78.198	87.44
99.913	132.811
62.455	33.543
122.025	81.93
51.43	71.126
63.038	47.325
144.68	119.561
84.865	95.093
40.897	23.216
88.659	71.831
64.663	39.191
64.914	62.693
106.772	61.436
41.008	50.503
52.883	67.832
31.776	38.694
13.552	23.077
61.028	78.271
99.887	108.934
71.079	104.981
69.807	82.899
62.584	80.376
145.672	146.422
41.577	40.494
160.367	158.095
115.389	89.425
98.985	132.945
121.037	105.135
86.817	95.46
59.83	59.798
34.888	44.918
121.663	132.866
109.358	78.459
178.631	69.972
133.311	114.336
154.311	135.492
114.612	101.811
119.684	118.393
150.895	157.033
102.264	107.829
106.346	185.586
74.74	85.093
44.663	52.869
26.556	68.197
38.079	41.606
161.54	79.693
31.791	46.112
148.007	75.523
103.316	112.331
54.591	76.869
40.176	36.906
84.708	103.314
109.648	111.376
120.275	127.841
191.388	182.302

## Sheet: set-10
GFP	mCherry
70.076	81.405
50.96	68.287
28.05	40.57
19.452	53.368
94.018	98.169
34.093	54.264
57.639	58.853
121.146	125.438
117.208	120.943
38.736	80.827
22.215	22.864
102.481	105.395
79.152	86.453
27.258	18.977
118.621	130.939
57.127	71.99
41.593	42.997
88.44	64.502
108.788	89.353
91.065	92.474
55.375	53.208
58.654	72.37
67.468	77.171
58.37	57.318
123.742	121.739
86.867	100.269
99.824	95.307
44.159	93.528
77.197	86.548
68.985	78.476
27.447	32.847
50.775	56.218
154.376	98.551
153.964	78.921
121.765	116.026
171.57	172.251
68.174	81.666
36.057	43.532
17.172	34.392
128.824	118.865
55.184	57.014
17.784	45.614
91.245	104.071
108.003	119.746
24.929	29.22
29.686	28.847
65.108	41.125
92.869	94.342
102.102	102.903
130.267	142.302
82.556	90.98
20.832	75.748
67.458	116.715
27.437	50.498
36.639	55.339
67.772	80.303
114.64	126.089
63.938	88.354
46.602	53.666
84.525	80.988
84.31	100.573
59.876	70.807
72.748	59.228
82.664	80.674
60.432	68.294
27.378	34.81
21.114	35.426
106.676	105.204
89.526	92.847
123.38	83.246

[truncated: 40 more sheets: set-11, set-12, set-14, set-15, set-16, set-18, set-19, set-20, set-21, set-22, set-24, set-27, set-28, set-30, set-31, set-32, hpl-2, met-2, mes-2, mes-4 …]
