# Supplementary material for: Maternal histone methyltransferases antagonistically regulate autosomal random monoallelic expression (aRMAE) in C. elegans
Source: Nat Commun. 2025 Nov 28;16:11712. doi: 10.1038/s41467-025-66501-5 (PMC12753696; doi:10.1038/s41467-025-66501-5)
Supplement: Supplementary file 4 — Source Data [file 41467_2025_66501_MOESM4_ESM.zip › Mendenhall Source Data/Source Data 7 RNAi of H3K9 Associated Genes.xlsx]

## Sheet: lin-61
	GFP	mCherry	GFPnorm	Cherrynorm	GFPave	Cherryave	Noise
Rep1	96.047	91.295	0.795953	0.781125	120.669	116.876	0.000109942
Rep1	145.656	137.311	1.20707	1.17484			0.000519355
Rep1	50.06	55.284	0.414853	0.473013			0.00169126
Rep1	114.571	112.169	0.949464	0.959724			5.26328e-05
Rep1	50.487	53.249	0.418392	0.455601			0.000692264
Rep1	87.008	87.91	0.721046	0.752162			0.000484121
Rep1	84.35	84.45	0.699019	0.722558			0.000277061
Rep1	217.22	213.276	1.80013	1.8248			0.000304349
Rep1	238.461	222.612	1.97615	1.90468			0.00255438
Rep1	67.007	73.885	0.555295	0.632164			0.0029544
Rep1	33.793	37.397	0.280047	0.319971			0.00079696
Rep1	143.706	137.152	1.19091	1.17348			0.000151895
Rep1	116.528	112.033	0.965681	0.95856			2.53587e-05
Rep1	41.548	46.915	0.344313	0.401407			0.00162985
Rep1	196.286	184.859	1.62665	1.58166			0.00101173
Rep1	137.9	143.46	1.14279	1.22745			0.00358341
Rep1	54.609	59.69	0.452551	0.510711			0.00169125
Rep1	47.073	51.603	0.3901	0.441518			0.00132192
Rep1	76.57	79.887	0.634545	0.683517			0.00119915
Rep1	88.578	88.807	0.734056	0.759837			0.000332319
Rep1	116.606	109.73	0.966328	0.938855			0.000377372
Rep1	223.169	219.941	1.84943	1.88183			0.000524809
Rep1	190.281	187.07	1.57688	1.60058			0.000280815
Rep1	22.592	26.496	0.187223	0.226701			0.000779275
Rep1	23.803	27.079	0.197258	0.231689			0.000592745
Rep1	64.566	71.12	0.535066	0.608506			0.00269672
Rep1	73.067	73.895	0.605515	0.632249			0.000357361
Rep1	106.904	99.563	0.885926	0.851866			0.000580052
Rep1	231.375	223.259	1.91743	1.91022			2.60448e-05
Rep1	202.73	192.336	1.68005	1.64564			0.000592075
Rep1	33.136	38.528	0.274602	0.329647			0.001515
Rep1	31.956	36.59	0.264823	0.313066			0.00116368
Rep1	154.54	138.292	1.28069	1.18323			0.00474906
Rep1	137.225	124.27	1.1372	1.06326			0.00273354
Rep1	130.733	117.604	1.0834	1.00623			0.00297794
Rep1	244.377	222.823	2.02518	1.90648			0.00704448
Rep1	40.38	48.53	0.334634	0.415225			0.00324747
Rep1	209.242	190.28	1.73401	1.62805			0.00561466
Rep1	154.866	145.447	1.28339	1.24445			0.000758216
Rep1	199.133	183.259	1.65024	1.56797			0.00338385
Rep1	46.231	50.944	0.383122	0.435879			0.00139168
Rep1	158.494	150.35	1.31346	1.2864			0.000366034
Rep1	228.594	210.918	1.89439	1.80462			0.00402852
Rep1	217.232	202.658	1.80023	1.73395			0.00219624
Rep1	28.839	35.707	0.238992	0.305511			0.00221236
Rep1	34.628	36.961	0.286966	0.31624			0.000428476
Rep1	107.391	102.557	0.889962	0.877483			7.78668e-05
Rep1	134.48	126.273	1.11445	1.0804			0.000579832
Rep1	131.229	128.236	1.08751	1.09719			4.68812e-05
Rep1	105.471	111.222	0.874051	0.951621			0.00300856
Rep1	136.634	133.19	1.1323	1.13958			2.64838e-05
Rep1	42.146	45.676	0.349269	0.390806			0.000862668
Rep1	98.42	102.621	0.815618	0.87803			0.00194763
Rep1	122.741	117.294	1.01717	1.00357			9.24272e-05
Rep1	178.379	164.976	1.47825	1.41154			0.0022248
Rep1	103.627	101.38	0.858769	0.867412			3.735e-05
Rep1	216.111	216.374	1.79094	1.85131			0.0018222
Rep1	208.896	195.138	1.73115	1.66961			0.00189333
Rep1	58.791	63.413	0.487208	0.542565			0.00153218
Rep1	67.034	68.457	0.555519	0.585721			0.000456101
Rep1	89.228	90.452	0.739443	0.773912			0.000594044
Rep1	90.408	87.35	0.749222	0.747371			1.71313e-06
Rep1	145.512	135.618	1.20588	1.16035			0.00103608
Rep1	192.674	184.14	1.59671	1.57551			0.000224754
Rep1	241.377	218.997	2.00032	1.87375			0.00801011
Rep1	131.99	127.454	1.09382	1.0905			5.49205e-06
Rep1	53.852	55.88	0.446278	0.478112			0.000506704
Rep1	166.336	145.572	1.37845	1.24552			0.00883455
Rep1	139.214	129.192	1.15368	1.10537			0.00116693
Rep1	92.745	92.99	0.768589	0.795627			0.00036553
	120.669	116.876
Rep2	92.014	102.596	1.01656	1.09151	90.5148	93.9947	0.00280839
Rep2	80.81	100.091	0.892782	1.06486			0.014805
Rep2	56.989	63.997	0.62961	0.680857			0.00131316
Rep2	24.053	29.901	0.265736	0.318114			0.00137173
Rep2	153.606	142.802	1.69703	1.51926			0.0158012
Rep2	111.275	109.153	1.22936	1.16127			0.00231809
Rep2	69.862	75.509	0.77183	0.803332			0.000496214
Rep2	100.518	115.715	1.11051	1.23108			0.007268
Rep2	128.697	149.591	1.42183	1.59148			0.0143904
Rep2	29.31	37.147	0.323814	0.395203			0.00254817
Rep2	24.533	30.759	0.271039	0.327242			0.0015794
Rep2	172.831	164.707	1.90942	1.7523			0.0123436
Rep2	105.694	108.399	1.1677	1.15325			0.000104442
Rep2	98.69	98.229	1.09032	1.04505			0.00102472
Rep2	135.559	154.087	1.49764	1.63932			0.0100353
Rep2	84.359	108.424	0.931991	1.15351			0.0245357
Rep2	103.679	103.961	1.14544	1.10603			0.000776444
Rep2	20.331	23.844	0.224615	0.253674			0.000422202
Rep2	156.421	144.683	1.72813	1.53927			0.0178338
Rep2	108.154	102.537	1.19488	1.09088			0.00540758
Rep2	75.534	78.128	0.834493	0.831196			5.43738e-06
Rep2	140.039	150.887	1.54714	1.60527			0.00168966
Rep2	102.837	114.403	1.13613	1.21712			0.00327945
Rep2	26.811	29.98	0.296206	0.318954			0.000258745
Rep2	37.611	42.787	0.415523	0.455206			0.00078738
Rep2	40.017	44.217	0.442104	0.47042			0.000400886
Rep2	53.826	56.583	0.594665	0.601981			2.67581e-05
Rep2	52.89	59.16	0.584324	0.629397			0.00101578
Rep2	152.546	163.302	1.68532	1.73735			0.00135395
Rep2	121.3	138.436	1.34011	1.47281			0.00880383
Rep2	70.484	73.675	0.778701	0.783821			1.31035e-05
Rep2	110.569	107.508	1.22156	1.14377			0.0030257
Rep2	15.585	20.246	0.172182	0.215395			0.000933695
Rep2	78.327	81.741	0.86535	0.869634			9.17551e-06
Rep2	133.478	123.769	1.47465	1.31677			0.0124644
Rep2	129.146	131.726	1.42679	1.40142			0.000321947
Rep2	68.316	77.603	0.754749	0.82561			0.00251062
Rep2	31.633	36.052	0.349479	0.383553			0.000580543
Rep2	15.726	18.539	0.17374	0.197234			0.000276006
Rep2	45.22	50.578	0.499587	0.538094			0.000741405
Rep2	64.905	66.886	0.717065	0.711593			1.49706e-05
Rep2	118.266	112.879	1.30659	1.20091			0.00558466
Rep2	81.145	94.39	0.896483	1.00421			0.00580203
Rep2	97.667	117.705	1.07902	1.25225			0.0150051
Rep2	24.471	29.074	0.270354	0.309315			0.000759007
Rep2	24.011	28.473	0.265272	0.302921			0.000708752
Rep2	67.042	71.986	0.740674	0.765852			0.000316944
Rep2	21.802	27.881	0.240867	0.296623			0.00155439
Rep2	89.382	91.842	0.987485	0.977097			5.39493e-05
Rep2	152.235	160.976	1.68188	1.71261			0.000472083
Rep2	93.614	108.86	1.03424	1.15815			0.00767691
Rep2	44.802	52.392	0.494969	0.557393			0.00194839
Rep2	83.505	89.928	0.922556	0.956735			0.000584079
Rep2	174.265	161.627	1.92527	1.71953			0.0211629
Rep2	178.871	160.405	1.97615	1.70653			0.0363474
Rep2	201.268	183.728	2.22359	1.95466			0.0361614
Rep2	182.918	180.491	2.02086	1.92022			0.00506399
Rep2	95.304	109.189	1.05291	1.16165			0.00591217
Rep2	73.788	77.711	0.815204	0.826759			6.67654e-05
Rep2	121.154	111.492	1.3385	1.18615			0.0116049
Rep2	171.887	153.898	1.89899	1.6373			0.0342404
Rep2	116.293	109.586	1.2848	1.16587			0.00707114
Rep2	71.203	71.366	0.786645	0.759255			0.000375089
Rep2	94.194	100.586	1.04065	1.07012			0.000434432
Rep2	82.463	92.033	0.911044	0.97913			0.00231779
Rep2	61.373	66.718	0.678044	0.709806			0.000504414
Rep2	91.168	90.138	1.00722	0.958969			0.00116392
Rep2	69.79	74.322	0.771034	0.790704			0.000193453
Rep2	66.585	69.497	0.735626	0.739371			7.01554e-06
Rep2	161.385	148.119	1.78297	1.57582			0.0214546
	90.5148	93.9947
Rep3	128.688	132.255	1.39319	1.40349	92.3691	94.2331	5.29845e-05
Rep3	113.876	120.775	1.23284	1.28166			0.00119195
Rep3	54.458	61.679	0.58957	0.654536			0.00211034
Rep3	35.771	43.159	0.387262	0.458002			0.00250214
Rep3	107.733	108.548	1.16633	1.15191			0.000104004
Rep3	65.162	76.202	0.705452	0.808654			0.00532529
Rep3	107.164	108.49	1.16017	1.15129			3.94087e-05
Rep3	133.693	134.906	1.44738	1.43162			0.000124162
Rep3	83.513	90.598	0.904123	0.961424			0.00164173
Rep3	60.169	69.818	0.651398	0.740907			0.00400599
Rep3	72.717	77.784	0.787244	0.825442			0.000729559
Rep3	84.768	90.082	0.91771	0.955948			0.000731104
Rep3	68.296	76.641	0.739382	0.813313			0.00273291
Rep3	115.794	115.421	1.2536	1.22485			0.000413448
Rep3	107.923	116.16	1.16839	1.23269			0.00206718
Rep3	155.34	153.541	1.68173	1.62937			0.00137065
Rep3	78.646	85.156	0.851432	0.903674			0.0013646
Rep3	109.974	114.596	1.19059	1.21609			0.000325059
Rep3	131.482	130.461	1.42344	1.38445			0.000760187
Rep3	87.352	89.245	0.945684	0.947066			9.54773e-07
Rep3	73.85	76.775	0.79951	0.814735			0.000115899
Rep3	110.59	107.786	1.19726	1.14382			0.00142787
Rep3	84.537	94.743	0.915209	1.00541			0.00406821
Rep3	33.607	38.069	0.363834	0.403987			0.000806158
Rep3	41.209	45.299	0.446134	0.480712			0.000597819
Rep3	86.204	87.313	0.933256	0.926564			2.2392e-05
Rep3	79.64	79.715	0.862193	0.845934			0.00013218
Rep3	112.669	100.163	1.21977	1.06293			0.0122997
Rep3	154.559	149.182	1.67328	1.58312			0.00406439
Rep3	113.633	120.283	1.23021	1.27644			0.00106883
Rep3	91.919	93.917	0.995127	0.996645			1.1523e-06
Rep3	112.525	107.024	1.21821	1.13574			0.00340098
Rep3	98.382	101.837	1.0651	1.08069			0.000121613
Rep3	95.325	96.888	1.032	1.02817			7.32497e-06
Rep3	112.46	116.167	1.21751	1.23276			0.000116359
Rep3	150.931	150.647	1.634	1.59866			0.000624316
Rep3	72.169	83.689	0.781311	0.888106			0.00570257
Rep3	49.829	58.045	0.539455	0.615972			0.00292743
Rep3	29.263	34.592	0.316805	0.36709			0.00126427
Rep3	104.63	102.866	1.13274	1.09161			0.000845685
Rep3	83.662	82.961	0.905736	0.880381			0.000321448
Rep3	104.903	103.849	1.13569	1.10204			0.000566169
Rep3	152.542	154.245	1.65144	1.63684			0.000106507
Rep3	130.17	134.946	1.40924	1.43204			0.000260071
Rep3	28.396	35.034	0.307419	0.37178			0.00207119
Rep3	35.784	43.897	0.387402	0.465834			0.00307577
Rep3	94.425	94.364	1.02226	1.00139			0.00021775
Rep3	73.824	74.766	0.799228	0.793415			1.6896e-05
Rep3	142.978	125.907	1.5479	1.33612			0.0224246
Rep3	142.952	143.72	1.54762	1.52515			0.000252304
Rep3	125.898	128.424	1.36299	1.36283			1.2084e-08
Rep3	20.433	25.363	0.22121	0.269152			0.00114918
Rep3	26.141	31.731	0.283006	0.336729			0.00144307
Rep3	34.459	39.32	0.373058	0.417263			0.000977057
Rep3	58.194	61.499	0.630016	0.652626			0.000255611
Rep3	151.877	132.22	1.64424	1.40312			0.0290705
Rep3	102.868	111.354	1.11366	1.18169			0.00231362
Rep3	139.255	136.733	1.50759	1.45101			0.00160094
Rep3	49.223	55.436	0.532895	0.588286			0.00153408
Rep3	61.677	68.08	0.667723	0.722464			0.00149825
Rep3	99.788	103.26	1.08032	1.09579			0.000119738
Rep3	116.328	110.92	1.25938	1.17708			0.00338677
Rep3	84.864	80.022	0.918749	0.849192			0.00241909
Rep3	157.798	153.836	1.70834	1.6325			0.00287566
Rep3	158.01	153.527	1.71064	1.62923			0.00331393
Rep3	29.375	31.141	0.318018	0.330468			7.75017e-05
Rep3	26.49	30.305	0.286784	0.321596			0.000605931
Rep3	83.652	85.623	0.905628	0.90863			4.50588e-06
Rep3	94.855	91.96	1.02691	0.975878			0.00130229
Rep3	144.565	131.358	1.56508	1.39397			0.0146395
	92.3691	94.2331

## Sheet: lin-65
	GFP	mCherry	GFPnorm	Cherrynorm	GFPave	Cherryave	Noise
Rep1	92.052	108.897	1.65383	1.76719	55.6599	61.6214	0.00642569
Rep1	78.782	93.913	1.41542	1.52403			0.0058985
Rep1	6.738	35.966	0.121057	0.583661			0.107001
Rep1	11.913	27.146	0.214032	0.440529			0.0256503
Rep1	15.35	96.548	0.275782	1.56679			0.833354
Rep1	12.221	69.506	0.219566	1.12795			0.412583
Rep1	104.169	17.728	1.87153	0.287692			1.25427
Rep1	44.206	79.679	0.794216	1.29304			0.124413
Rep1	113.49	111.881	2.03899	1.81562			0.0249475
Rep1	21.873	25.925	0.392976	0.420714			0.000384702
Rep1	10.099	30.839	0.181441	0.500459			0.0508862
Rep1	11.969	38.762	0.215038	0.629034			0.0856965
Rep1	61.44	65.812	1.10385	1.06801			0.000642312
Rep1	146.048	131.285	2.62394	2.13051			0.121735
Rep1	84.102	115.714	1.511	1.87782			0.0672795
Rep1	60.275	83.426	1.08292	1.35385			0.0367018
Rep1	9.605	50.563	0.172566	0.820542			0.209937
Rep1	5.311	71.46	0.0954188	1.15966			0.566306
Rep1	63.838	79.726	1.14693	1.2938			0.0107859
Rep1	9.402	94.984	0.168919	1.54141			0.941869
Rep1	71.976	87.97	1.29314	1.42759			0.00903821
Rep1	92.835	99.173	1.6679	1.60939			0.00171147
Rep1	50.727	58.839	0.911374	0.954846			0.000944914
Rep1	20.442	22.258	0.367266	0.361206			1.83659e-05
Rep1	6.622	23.973	0.118973	0.389037			0.0364673
Rep1	37.174	39.692	0.667878	0.644127			0.000282055
Rep1	75.743	72.513	1.36082	1.17675			0.0169406
Rep1	130.546	103.322	2.34542	1.67672			0.22358
Rep1	57.855	28.622	1.03944	0.464481			0.165287
Rep1	110.614	106.697	1.98732	1.73149			0.0327239
Rep1	21.679	21.692	0.38949	0.35202			0.000702003
Rep1	34.33	24.357	0.616782	0.395268			0.0245341
Rep1	42.161	54.868	0.757475	0.890405			0.00883509
Rep1	78.647	49.082	1.41299	0.796509			0.190026
Rep1	39.27	5.745	0.705535	0.0932306			0.187458
Rep1	136.054	146.93	2.44438	2.3844			0.00179899
Rep1	98.428	136.977	1.76838	2.22288			0.103284
Rep1	25.13	69.762	0.451492	1.13211			0.231618
Rep1	29.162	86.921	0.523932	1.41056			0.393059
Rep1	65.249	30.011	1.17228	0.487022			0.234789
Rep1	27.157	34.376	0.48791	0.557858			0.00244638
Rep1	52.854	56.556	0.949588	0.917798			0.00050533
Rep1	132.349	73.583	2.37782	1.19411			0.700575
Rep1	75.711	46.248	1.36024	0.750518			0.185882
Rep1	27.867	7.403	0.500666	0.120137			0.0724011
Rep1	67.629	11.827	1.21504	0.19193			0.523377
Rep1	120.372	8.623	2.16263	0.139935			2.04566
Rep1	31.382	3.78	0.563817	0.0613423			0.12624
Rep1	146.661	86.969	2.63495	1.41134			0.748605
Rep1	99.834	114.616	1.79364	1.86			0.00220177
Rep1	88.91	103.955	1.59738	1.68699			0.00401538
Rep1	26.802	30.337	0.481532	0.492313			5.81141e-05
Rep1	13.626	41.41	0.244808	0.672006			0.0912492
Rep1	40.782	83.565	0.7327	1.3561			0.194316
Rep1	78.51	69.877	1.41053	1.13397			0.0382423
Rep1	14.046	86.852	0.252354	1.40944			0.669429
Rep1	71.649	46.914	1.28726	0.761326			0.138305
Rep1	114.09	92.242	2.04977	1.49691			0.152825
Rep1	7.969	9.852	0.143173	0.159879			0.000139551
Rep1	17.896	11.237	0.321524	0.182355			0.00968397
Rep1	32.891	10.967	0.590928	0.177974			0.0852656
Rep1	23.563	47.51	0.423339	0.770998			0.0604334
Rep1	55.629	10.952	0.999445	0.17773			0.337607
Rep1	40.588	53.081	0.729214	0.861405			0.00873716
Rep1	64.883	85.598	1.1657	1.38909			0.0249516
Rep1	57.36	67.956	1.03054	1.1028			0.0026103
Rep1	48.218	63.353	0.866297	1.0281			0.0130901
Rep1	34.598	85.021	0.621597	1.37973			0.287384
Rep1	5.037	75.913	0.090496	1.23193			0.65143
Rep1	89.803	93.763	1.61342	1.5216			0.00421604
	55.6599	61.6214
Rep2	29.048	102.44	0.494076	2.78072	58.7926	36.8394	2.61436
Rep2	29.909	82.67	0.50872	2.24406			1.50571
Rep2	7.452	23.781	0.126751	0.645531			0.134567
Rep2	7.243	20.296	0.123196	0.550932			0.091479
Rep2	12.89	39.183	0.219245	1.06362			0.356481
Rep2	7.49	44.879	0.127397	1.21823			0.594962
Rep2	11.687	71.452	0.198784	1.93955			1.51514
Rep2	128.352	35.83	2.18313	0.9726			0.732694
Rep2	63.838	29.143	1.08582	0.791082			0.0434343
Rep2	31.063	3.966	0.528349	0.107656			0.088491
Rep2	20.186	5.822	0.343343	0.158037			0.017169
Rep2	54.79	9.99	0.93192	0.271177			0.218291
Rep2	37.191	7.284	0.63258	0.197723			0.0945501
Rep2	37.364	5.675	0.635522	0.154047			0.115909
Rep2	101.494	118.049	1.72631	3.20442			1.09241
Rep2	30.446	61.83	0.517854	1.67837			0.673393
Rep2	96.536	94.018	1.64198	2.5521			0.414167
Rep2	15.878	101.682	0.270068	2.76014			3.10023
Rep2	90.244	110.262	1.53496	2.99304			1.06301
Rep2	17.892	80.276	0.304324	2.17908			1.75735
Rep2	36.52	32.019	0.621167	0.869151			0.030748
Rep2	21.914	75.41	0.372734	2.04699			1.40157
Rep2	86.54	83.069	1.47195	2.25489			0.306498
Rep2	10.445	15.651	0.177658	0.424844			0.0305503
Rep2	14.577	25.841	0.247939	0.70145			0.102836
Rep2	9.416	45.629	0.160156	1.23859			0.581512
Rep2	5	40.481	0.0850447	1.09885			0.513901
Rep2	24.025	20.519	0.40864	0.556985			0.0110031
Rep2	137.842	69.073	2.34455	1.87498			0.110249
Rep2	136.143	97.207	2.31565	2.63867			0.0521709
Rep2	30.002	7.426	0.510302	0.201578			0.0476555
Rep2	24.021	6.022	0.408572	0.163466			0.0300384
Rep2	50.761	28.447	0.863391	0.772189			0.00415888
Rep2	53.161	7.598	0.904212	0.206246			0.243578
Rep2	47.327	5.603	0.804982	0.152093			0.213132
Rep2	72.463	21.013	1.23252	0.570395			0.219204
Rep2	92.818	25.584	1.57874	0.694474			0.39096
Rep2	69.419	21.871	1.18074	0.593685			0.172319
Rep2	27.811	12.93	0.473036	0.350983			0.00744846
Rep2	128.916	9.359	2.19272	0.254049			1.87923
Rep2	110.463	29.486	1.87886	0.800393			0.581545
Rep2	39.765	13.002	0.676361	0.352937			0.0523014
Rep2	73.309	96.412	1.24691	2.61709			0.938696
Rep2	115.296	88.774	1.96106	2.40976			0.100663
Rep2	18.635	6.567	0.316962	0.17826			0.00961905
Rep2	15.203	13.283	0.258587	0.360565			0.00519975
Rep2	134.801	15.233	2.29282	0.413497			1.76593
Rep2	25.945	5.367	0.441297	0.145686			0.0436928
Rep2	17.35	60.182	0.295105	1.63363			0.895825
Rep2	146.383	28.322	2.48982	0.768796			1.48096
Rep2	120.431	25.316	2.0484	0.687199			0.92644
Rep2	24.051	6.17	0.409082	0.167484			0.0291849
Rep2	22.176	7.466	0.37719	0.202663			0.0152298
Rep2	56.874	8.762	0.967367	0.237843			0.266102
Rep2	31.365	10.008	0.533486	0.271666			0.0342748
Rep2	57.315	15.107	0.974868	0.410077			0.159494
Rep2	58.212	27.001	0.990125	0.732938			0.0330725
Rep2	72.142	12.034	1.22706	0.326661			0.405358
Rep2	49.334	6.473	0.839119	0.175709			0.220057
Rep2	70.972	6.264	1.20716	0.170035			0.537813
Rep2	130.85	8.299	2.22562	0.225275			2.00069
Rep2	115.35	18.337	1.96198	0.497755			1.07198
Rep2	145.416	21.736	2.47337	0.59002			1.77351
Rep2	182.874	117.003	3.11049	3.17603			0.00214737
Rep2	77.249	52.537	1.31392	1.42611			0.00629269
Rep2	34.387	28.261	0.584887	0.76714			0.0166082
Rep2	31.283	25.097	0.532091	0.681254			0.0111248
Rep2	75.216	35.541	1.27934	0.964755			0.0494834
Rep2	36.446	20.211	0.619908	0.548624			0.00254068
Rep2	116.275	71.228	1.97771	1.93347			0.000978688
	58.7926	36.8394
Rep3	11.278	69.991	0.244839	1.71402	46.0629	40.8345	1.07924
Rep3	57.308	114.756	1.24412	2.81027			1.22641
Rep3	3.936	28.186	0.0854484	0.69025			0.182892
Rep3	4.837	26.643	0.105009	0.652463			0.149853
Rep3	6.144	49.772	0.133383	1.21887			0.589143
Rep3	71.799	107.015	1.55872	2.6207			0.563906
Rep3	46.865	36.055	1.01741	0.882955			0.00903953
Rep3	68.951	30.712	1.49689	0.752109			0.277347
Rep3	26.654	9.573	0.578643	0.234434			0.05924
Rep3	28.082	10.822	0.609645	0.265021			0.0593827
Rep3	61.184	54.838	1.32827	1.34293			0.0001075
Rep3	58.807	19.368	1.27667	0.474305			0.321893
Rep3	45.041	21.015	0.977815	0.514638			0.107266
Rep3	92.061	40.04	1.99859	0.980544			0.518212
Rep3	128.302	13.516	2.78536	0.330995			3.01197
Rep3	94.384	25.31	2.04902	0.619819			1.02131
Rep3	21.844	4.988	0.474221	0.122152			0.0619764
Rep3	42.661	11.554	0.926146	0.282947			0.206853
Rep3	48.949	5.342	1.06266	0.130821			0.434158
Rep3	45.943	14.326	0.997397	0.350831			0.209024
Rep3	62.038	89.184	1.34681	2.18404			0.350473
Rep3	65.476	78.804	1.42145	1.92984			0.129231
Rep3	8.733	39.464	0.189589	0.966438			0.301747
Rep3	6.245	74.973	0.135575	1.83602			1.44576
Rep3	46.837	51.262	1.01681	1.25536			0.0284543
Rep3	30.582	24.148	0.663918	0.591363			0.00263214
Rep3	72.883	85.644	1.58225	2.09734			0.132662
Rep3	54.134	68.94	1.17522	1.68828			0.131615
Rep3	5.685	32.76	0.123418	0.802263			0.230415
Rep3	9.2	42.457	0.199727	1.03973			0.352806
Rep3	19.091	57.629	0.414455	1.41128			0.496833
Rep3	9.19	18.635	0.19951	0.456354			0.0329846
Rep3	41.296	113.52	0.896513	2.78			1.77377
Rep3	12.146	49.284	0.263683	1.20692			0.444849
Rep3	10.526	22.066	0.228514	0.540377			0.0486292
Rep3	6.124	20.674	0.132949	0.506288			0.069691
Rep3	5.927	64.054	0.128672	1.56862			1.03673
Rep3	19.789	86.886	0.429608	2.12776			1.44186
Rep3	28.041	106.025	0.608754	2.59646			1.97548
Rep3	95.892	96.187	2.08176	2.35553			0.0374754
Rep3	83.161	86.063	1.80538	2.10761			0.0456705
Rep3	12.726	36.284	0.276274	0.888563			0.187448
Rep3	33.391	34.315	0.7249	0.840344			0.00666361
Rep3	12.102	25.813	0.262728	0.632137			0.0682317
Rep3	24.88	35.999	0.540131	0.881583			0.0582948
Rep3	35.11	26.08	0.762218	0.638676			0.0076314
Rep3	53.115	47.9	1.1531	1.17303			0.000198622
Rep3	44.888	7.481	0.974493	0.183203			0.31307
Rep3	30.754	16.844	0.667652	0.412494			0.0325527
Rep3	22.955	4.979	0.49834	0.121931			0.0708419
Rep3	53.297	5.105	1.15705	0.125017			0.532544
Rep3	37.011	18.598	0.803488	0.455448			0.0605659
Rep3	119.176	14.611	2.58724	0.35781			2.48519
Rep3	128.837	126.795	2.79698	3.1051			0.0474678
Rep3	130.038	133.517	2.82305	3.26971			0.0997521
Rep3	28.282	22.011	0.613986	0.53903			0.00280926
Rep3	18.925	15.632	0.410851	0.382814			0.000393052
Rep3	26.698	25.29	0.579599	0.619329			0.000789265
Rep3	18.14	6.817	0.393809	0.166942			0.0257343
Rep3	62.615	22.86	1.35934	0.559821			0.319613
Rep3	157.52	35.707	3.41967	0.874432			3.23912
Rep3	89.464	14.059	1.94221	0.344292			1.27668
Rep3	36.025	9.254	0.782083	0.226622			0.154268
Rep3	49.398	10.866	1.0724	0.266099			0.325063
Rep3	27.884	9.712	0.605346	0.237838			0.067531
Rep3	28.51	8.619	0.618936	0.211072			0.0831768
Rep3	73.123	12.507	1.58746	0.306285			0.820704
	46.0629	40.8345

## Sheet: arle-14
	GFP	mCherry	GFPnorm	Cherrynorm	GFPave	Cherryave	Noise
Rep1	201.855	183.116	2.02817	2.25667	99.5257	81.1442	0.0261068
Rep1	47.422	52.066	0.47648	0.641648			0.0136402
Rep1	20.63	22.152	0.207283	0.272995			0.00215905
Rep1	19.061	19.519	0.191518	0.240547			0.0012019
Rep1	90.955	67.888	0.913885	0.836634			0.00298386
Rep1	141.312	126.9	1.41985	1.56388			0.0103719
Rep1	73.81	73.979	0.741618	0.911698			0.0144636
Rep1	182.486	160.918	1.83356	1.98311			0.0111832
Rep1	91.731	55.344	0.921682	0.682045			0.0287129
Rep1	117.022	72.71	1.1758	0.896059			0.0391268
Rep1	64.023	53.756	0.643281	0.662475			0.000184195
Rep1	63.978	28.258	0.642829	0.348244			0.0433902
Rep1	47.458	51.031	0.476842	0.628893			0.0115597
Rep1	80.003	63.633	0.803843	0.784196			0.000192994
Rep1	234.491	161.683	2.35609	1.99254			0.0660832
Rep1	160.869	48.709	1.61636	0.600277			0.516209
Rep1	132.9	43.166	1.33533	0.531966			0.3227
Rep1	84.836	67.557	0.852403	0.832555			0.000196983
Rep1	34.65	12.938	0.348151	0.159445			0.0178051
Rep1	97.296	27.303	0.977597	0.336475			0.205519
Rep1	125.803	53.078	1.26403	0.654119			0.185993
Rep1	173.863	164.895	1.74692	2.03212			0.0406713
Rep1	62.748	66.714	0.630471	0.822166			0.0183735
Rep1	16.784	86.584	0.16864	1.06704			0.40356
Rep1	30.535	36.853	0.306805	0.454167			0.0108577
Rep1	76.743	80.212	0.771088	0.988512			0.0236366
Rep1	40.27	46.48	0.404619	0.572807			0.0141436
Rep1	27.181	39.188	0.273105	0.482943			0.0220158
Rep1	223.545	207.587	2.2461	2.55825			0.0487168
Rep1	80.545	80.178	0.809289	0.988093			0.0159854
Rep1	114.937	153.124	1.15485	1.88706			0.268067
Rep1	148.766	131.249	1.49475	1.61748			0.00753108
Rep1	70.046	69.374	0.703798	0.854947			0.0114229
Rep1	25.761	29.472	0.258838	0.363205			0.00544628
Rep1	57.735	57.157	0.580102	0.704388			0.00772353
Rep1	230.109	202.78	2.31206	2.49901			0.0174752
Rep1	82.345	46.968	0.827375	0.578821			0.0308894
Rep1	131.844	106.424	1.32472	1.31154			8.68864e-05
Rep1	134.24	50.003	1.3488	0.616224			0.268332
Rep1	41.177	32.13	0.413733	0.395962			0.000157901
Rep1	51.726	36.819	0.519725	0.453748			0.00217652
Rep1	78.947	77.778	0.793233	0.958516			0.0136592
Rep1	192.442	178.286	1.93359	2.19715			0.0347314
Rep1	188.425	170.566	1.89323	2.10201			0.0217946
Rep1	84.844	66.079	0.852484	0.81434			0.000727461
Rep1	10.876	20.588	0.109278	0.253721			0.0104319
Rep1	62.133	65.169	0.624291	0.803126			0.0159909
Rep1	52.005	53.421	0.522529	0.658346			0.00922324
Rep1	55.803	114.447	0.56069	1.41041			0.361016
Rep1	164.854	128.53	1.6564	1.58397			0.00262284
Rep1	164.072	147.19	1.64854	1.81393			0.0136771
Rep1	43.193	48.326	0.433989	0.595557			0.0130522
Rep1	52.005	69.783	0.522529	0.859987			0.0569392
Rep1	116.864	108.884	1.17421	1.34186			0.0140529
Rep1	87.863	80.642	0.882818	0.993811			0.00615975
Rep1	136.514	47.693	1.37165	0.587756			0.307242
Rep1	194.246	173.029	1.95172	2.13236			0.0163165
Rep1	216.964	193.563	2.17998	2.38542			0.0211026
Rep1	85.586	50.896	0.859939	0.627229			0.027077
Rep1	26.043	10.251	0.261671	0.126331			0.00915854
Rep1	84.527	70.872	0.849299	0.873408			0.00029063
Rep1	127.607	26.886	1.28215	0.331336			0.452025
Rep1	80.685	67.052	0.810695	0.826331			0.000122239
Rep1	220.188	188.332	2.21237	2.32095			0.0058948
Rep1	113.872	70.823	1.14415	0.872804			0.0368135
Rep1	113.377	60.637	1.13917	0.747274			0.0767925
Rep1	52.16	52.927	0.524086	0.652258			0.00821409
Rep1	103.557	90.912	1.04051	1.12038			0.00318961
Rep1	42.366	27.113	0.425679	0.334133			0.00419031
Rep1	81.287	49.525	0.816744	0.610333			0.0213028
	99.5257	81.1442
Rep2	89.986	84.236	1.62423	1.48958	55.4022	56.5501	0.00906544
Rep2	82.545	80.21	1.48992	1.41839			0.00255867
Rep2	23.45	26.866	0.423269	0.475083			0.00134237
Rep2	23.437	25.1	0.423034	0.443854			0.000216739
Rep2	44.598	47.356	0.804987	0.837417			0.000525853
Rep2	29.647	36.92	0.535124	0.652872			0.00693239
Rep2	72.946	66.692	1.31666	1.17934			0.00942838
Rep2	98.935	101.976	1.78576	1.80329			0.000153565
Rep2	102.994	104.346	1.85903	1.8452			9.56263e-05
Rep2	24.365	26.392	0.439784	0.466701			0.000362259
Rep2	23.321	29.826	0.42094	0.527426			0.00566962
Rep2	68.181	60.993	1.23066	1.07857			0.0115657
Rep2	62.6	53.572	1.12992	0.947337			0.0166683
Rep2	40.691	50.727	0.734466	0.897028			0.0132131
Rep2	96.742	88.999	1.74618	1.57381			0.0148556
Rep2	72.148	76.419	1.30226	1.35135			0.00120495
Rep2	17.614	22.12	0.31793	0.391158			0.00268115
Rep2	21.78	23.65	0.393125	0.418213			0.000314697
Rep2	68.494	70.211	1.23631	1.24157			1.38653e-05
Rep2	52.076	44.251	0.939963	0.78251			0.0123958
Rep2	72.176	62.377	1.30277	1.10304			0.0199451
Rep2	138.914	122.228	2.50738	2.16141			0.0598457
Rep2	122.216	115.411	2.20598	2.04086			0.0136317
Rep2	26.416	37.365	0.476805	0.660742			0.0169164
Rep2	50.695	54.674	0.915037	0.966824			0.00134097
Rep2	21.437	26.557	0.386934	0.469619			0.00341837
Rep2	12.008	19.608	0.216742	0.346737			0.00844926
Rep2	27.016	32.72	0.487634	0.578602			0.00413755
Rep2	63.028	58.179	1.13765	1.0288			0.00592315
Rep2	71.059	63.121	1.2826	1.1162			0.0138457
Rep2	43.564	41.963	0.786323	0.74205			0.000980058
Rep2	17.377	18.625	0.313652	0.329354			0.000123275
Rep2	67.624	59.503	1.2206	1.05222			0.0141767
Rep2	70.773	67.287	1.27744	1.18987			0.00383477
Rep2	91.162	79.02	1.64546	1.39735			0.0307804
Rep2	37.398	69.548	0.675028	1.22985			0.153912
Rep2	76.117	81.276	1.3739	1.43724			0.00200593
Rep2	13.705	27.576	0.247373	0.487638			0.0288637
Rep2	7.912	16.888	0.14281	0.298638			0.0121411
Rep2	28.757	43.491	0.519059	0.76907			0.0312528
Rep2	48.775	62.512	0.880381	1.10543			0.0253228
Rep2	52.319	47.778	0.94435	0.844879			0.00494718
Rep2	93.698	94.736	1.69123	1.67526			0.000127615
Rep2	108.851	102.268	1.96474	1.80845			0.0122138
Rep2	28.554	29.5	0.515395	0.521661			1.96328e-05
Rep2	28.423	25.103	0.513031	0.443907			0.00238902
Rep2	65.294	48.105	1.17855	0.850662			0.0537541
Rep2	43.88	42.16	0.792027	0.745534			0.00108081
Rep2	81.899	59.684	1.47826	1.05542			0.0893992
Rep2	70.841	75.947	1.27867	1.343			0.00206951
Rep2	57.151	65.753	1.03157	1.16274			0.00860312
Rep2	29.984	32.064	0.541206	0.567002			0.000332698
Rep2	23.498	25.149	0.424135	0.444721			0.000211883
Rep2	110.772	51.573	1.99942	0.911988			0.591251
Rep2	77.613	65.477	1.4009	1.15786			0.0295352
Rep2	89.173	76.231	1.60956	1.34803			0.0341996
Rep2	82.029	112.081	1.48061	1.98198			0.125684
Rep2	66.018	67.14	1.19161	1.18727			9.4545e-06
Rep2	19.745	37.52	0.356394	0.663482			0.0471516
Rep2	9.841	32.085	0.177628	0.567373			0.0759504
Rep2	51.027	62.528	0.921029	1.10571			0.0170535
Rep2	36.392	61.943	0.65687	1.09536			0.096139
Rep2	59.337	59.772	1.07102	1.05697			9.86875e-05
Rep2	81.925	90.712	1.47873	1.6041			0.0078584
Rep2	88.311	111.127	1.594	1.96511			0.0688605
Rep2	20.881	9.577	0.376899	0.169354			0.0215373
Rep2	47.951	59.494	0.865508	1.05206			0.0174005
Rep2	48.904	46.386	0.882709	0.820264			0.00194972
Rep2	41.246	52.748	0.744484	0.932766			0.0177251
Rep2	37.915	33.075	0.68436	0.58488			0.00494814
	55.4022	56.5501	0.539134	0.510896	102.761	110.688
Rep3	171.07	207.409	1.66473	1.87381			0.0218578
Rep3	180.95	204.89	1.76088	1.85106			0.00406622
Rep3	46.033	39.47	0.44796	0.356587			0.0041745
Rep3	23.414	32.834	0.227848	0.296635			0.00236582
Rep3	113.115	107.314	1.10075	0.969517			0.00861169
Rep3	96.219	115.214	0.936335	1.04089			0.00546573
Rep3	119.396	156.38	1.16188	1.4128			0.0314808
Rep3	130.674	159.415	1.27163	1.44022			0.0142115
Rep3	129.141	103.658	1.25671	0.936487			0.0512708
Rep3	31.778	64.833	0.309241	0.585727			0.0382222
Rep3	27.918	25.937	0.271678	0.234325			0.000697626
Rep3	73.727	23.208	0.717459	0.20967			0.128925
Rep3	51.67	35.104	0.502816	0.317143			0.0172371
Rep3	83.059	24.066	0.808271	0.217422			0.174551
Rep3	200.606	212.463	1.95215	1.91947			0.000534014
Rep3	166.183	183.487	1.61717	1.65769			0.000820889
Rep3	34.233	14.599	0.333131	0.131893			0.0202484
Rep3	67.749	80.746	0.659285	0.729491			0.00246444
Rep3	142.322	118.242	1.38498	1.06824			0.0501595
Rep3	105.252	72.229	1.02424	0.652545			0.0690776
Rep3	53.229	66.383	0.517987	0.59973			0.00334098
Rep3	100.903	141.141	0.981916	1.27512			0.0429852
Rep3	141.404	165.356	1.37604	1.49389			0.00694406
Rep3	37.869	65.516	0.368514	0.591897			0.02495
Rep3	42.234	68.591	0.410991	0.619678			0.0217751
Rep3	23.343	29.627	0.227157	0.267662			0.000820306
Rep3	37.251	47.519	0.3625	0.429305			0.00223146
Rep3	65.464	69.976	0.637049	0.632191			1.18021e-05
Rep3	184.843	208.565	1.79876	1.88426			0.00365491
Rep3	129.762	162.233	1.26275	1.46568			0.0205893
Rep3	60.074	57.933	0.584597	0.523389			0.00187321
Rep3	45.384	50.286	0.441645	0.454303			8.01209e-05
Rep3	142.419	125.195	1.38592	1.13106			0.0324767
Rep3	108.468	96.875	1.05553	0.875207			0.0162588
Rep3	162.812	176.251	1.58437	1.59232			3.16027e-05
Rep3	146.589	176.917	1.4265	1.59834			0.0147641
Rep3	89.745	120.225	0.873334	1.08616			0.0226473
Rep3	38.986	54.763	0.379384	0.49475			0.0066547
Rep3	34.353	29.711	0.334299	0.268421			0.00216996
Rep3	75.475	83.3	0.734469	0.752565			0.000163731
Rep3	83.982	63.397	0.817253	0.572753			0.02989
Rep3	90.974	106.06	0.885294	0.958188			0.00265673
Rep3	179.894	192.774	1.7506	1.7416			4.05397e-05
Rep3	120.86	136.825	1.17612	1.23613			0.00180043
Rep3	82.396	92.404	0.801819	0.834814			0.000544327
Rep3	49.085	62.505	0.47766	0.564695			0.00378749
Rep3	178.324	184.577	1.73532	1.66754			0.00229715
Rep3	128.679	126.679	1.25221	1.14447			0.00580445
Rep3	182.405	165.965	1.77504	1.49939			0.0379894
Rep3	190.801	227.881	1.85674	2.05877			0.0204074
Rep3	166.219	197.605	1.61752	1.78524			0.0140643
Rep3	31.065	57.428	0.302302	0.518827			0.0234414
Rep3	28.266	57.602	0.275065	0.520399			0.0300945
Rep3	139.363	161.456	1.35618	1.45866			0.0052506
Rep3	75.273	103.161	0.732503	0.931997			0.0198989
Rep3	198.185	208.682	1.9286	1.88531			0.000936592
Rep3	232.392	235.913	2.26147	2.13133			0.00846859
Rep3	197.389	203.949	1.92085	1.84256			0.00306497
Rep3	87.331	106.19	0.849843	0.959362			0.0059972
Rep3	58.676	72.15	0.570993	0.651831			0.00326742
Rep3	125.542	92.942	1.22169	0.839674			0.0729661
Rep3	127.347	115.706	1.23925	1.04533			0.0188019
Rep3	114.457	122.131	1.11381	1.10338			5.44413e-05
Rep3	162.669	188.572	1.58298	1.70363			0.00727875
Rep3	162.593	153.627	1.58224	1.38793			0.0188787
Rep3	60.597	75.49	0.589687	0.682006			0.00426144
Rep3	21.095	37.192	0.205282	0.336007			0.00854459
Rep3	49.316	59.002	0.479908	0.533047			0.00141188
Rep3	62.924	59.783	0.612332	0.540103			0.00260848
Rep3	90.078	102.668	0.876575	0.927543			0.00129887
	102.761	110.688

## Sheet: cec-4
	GFP	mCherry	GFPnorm	Cherrynorm	GFPave	Cherryave	Noise
Rep1	99.709	77.836	1.62151	1.2149	61.4916	64.068	0.0826657
Rep1	66.994	82.004	1.08948	1.27995			0.0181394
Rep1	55.698	43.692	0.905782	0.681963			0.0250476
Rep1	57.691	43.709	0.938193	0.682228			0.0327591
Rep1	54.898	75.74	0.892773	1.18218			0.0418787
Rep1	63.123	59.987	1.02653	0.936302			0.0040706
Rep1	44.682	44.512	0.726636	0.694762			0.000507982
Rep1	94.275	102.411	1.53314	1.59847			0.00213446
Rep1	83.11	89.856	1.35157	1.40251			0.00129758
Rep1	68.153	29.903	1.10833	0.466738			0.20582
Rep1	57.842	65.228	0.940649	1.01811			0.00299977
Rep1	60.742	58.44	0.98781	0.912156			0.00286177
Rep1	36.836	31.478	0.599041	0.491322			0.00580175
Rep1	25.655	37.111	0.417212	0.579244			0.0131272
Rep1	95.027	103.589	1.54537	1.61686			0.00255572
Rep1	46.656	54.627	0.758738	0.852641			0.00440889
Rep1	43.364	44.062	0.705202	0.687738			0.000152498
Rep1	26.545	41.587	0.431685	0.649107			0.0236362
Rep1	66.283	56.326	1.07792	0.87916			0.0197528
Rep1	31.16	48.15	0.506736	0.751545			0.0299658
Rep1	32.361	41.347	0.526267	0.645361			0.0070917
Rep1	71.791	83.686	1.16749	1.30621			0.00962063
Rep1	80.363	89.31	1.30689	1.39399			0.00379263
Rep1	50.784	63.656	0.825869	0.993569			0.0140617
Rep1	26.366	43.13	0.428774	0.673191			0.0298698
Rep1	53.851	65.601	0.875746	1.02393			0.0109789
Rep1	56.046	64.777	0.911442	1.01107			0.00496253
Rep1	32.566	36.654	0.529601	0.572111			0.000903549
Rep1	94.33	99.977	1.53403	1.56048			0.000349843
Rep1	64.736	73.559	1.05276	1.14814			0.00454844
Rep1	73.897	81.56	1.20174	1.27302			0.00254047
Rep1	26.849	32.504	0.436629	0.507336			0.00249975
Rep1	56.689	63.006	0.921898	0.983424			0.00189269
Rep1	40.902	50.262	0.665164	0.78451			0.00712174
Rep1	86.774	100.736	1.41115	1.57233			0.012989
Rep1	76.822	88.409	1.24931	1.37992			0.00853018
Rep1	77.066	91.778	1.25328	1.43251			0.0160621
Rep1	27.166	33.618	0.441784	0.524724			0.0034395
Rep1	18.544	22.444	0.30157	0.350315			0.00118807
Rep1	110.207	112.105	1.79223	1.74978			0.000900894
Rep1	60.281	72.33	0.980313	1.12896			0.0110475
Rep1	125.23	95.972	2.03654	1.49797			0.145028
Rep1	119.622	134.443	1.94534	2.09844			0.0117203
Rep1	35.4	41.838	0.575689	0.653025			0.00299046
Rep1	77.262	85.48	1.25646	1.33421			0.00302197
Rep1	29.632	36.807	0.481887	0.574499			0.00428848
Rep1	18.418	23.44	0.299521	0.365861			0.00220054
Rep1	25.241	36.485	0.410479	0.569473			0.0126396
Rep1	125.759	74.024	2.04514	1.1554			0.395822
Rep1	80.557	85.806	1.31005	1.3393			0.000427682
Rep1	84.773	75.692	1.37861	1.18143			0.0194398
Rep1	50.388	50.544	0.819429	0.788912			0.000465656
Rep1	20.043	18.07	0.325947	0.282044			0.000963735
Rep1	91.12	63.787	1.48183	0.995614			0.118202
Rep1	49.623	44.337	0.806988	0.69203			0.00660768
Rep1	54.791	50.099	0.891032	0.781966			0.00594774
Rep1	47.109	57.758	0.766105	0.901511			0.0091674
Rep1	56.177	50.491	0.913572	0.788085			0.00787357
Rep1	104.923	110.789	1.7063	1.72924			0.000263175
Rep1	83.308	94.841	1.35479	1.48032			0.00787899
Rep1	68.485	58.182	1.11373	0.908129			0.0211358
Rep1	48.536	49.321	0.789311	0.769823			0.000189902
Rep1	44.147	54.766	0.717936	0.854811			0.00936737
Rep1	111.674	103.385	1.81609	1.61368			0.0204849
Rep1	52.748	58.087	0.857808	0.906646			0.00119256
Rep1	22.97	32.849	0.373547	0.512721			0.00968468
Rep1	32.597	23.286	0.530105	0.363458			0.0138857
Rep1	55.817	68.145	0.907718	1.06364			0.0121552
Rep1	47.44	60.05	0.771488	0.937285			0.0137444
Rep1	143.787	145.289	2.33832	2.26773			0.00249139
	61.4916	64.068
Rep2	53.224	63.788	0.91629	1.12346	58.0864	56.7781	0.0214601
Rep2	61.434	73.265	1.05763	1.29037			0.0270849
Rep2	39.8	47.101	0.685186	0.829563			0.0104224
Rep2	18.408	25.884	0.316907	0.45588			0.00965677
Rep2	53.394	74.77	0.919216	1.31688			0.0790688
Rep2	61.211	64.154	1.05379	1.12991			0.00289684
Rep2	48.317	49.815	0.831812	0.877363			0.00103745
Rep2	62.353	69.555	1.07345	1.22503			0.0114883
Rep2	164.139	155.639	2.82577	2.74118			0.00357777
Rep2	23.816	25.157	0.41001	0.443076			0.000546689
Rep2	15.437	18.533	0.265759	0.326411			0.00183934
Rep2	115.23	89.648	1.98377	1.57892			0.0819512
Rep2	20.653	28.707	0.355556	0.5056			0.0112566
Rep2	126.34	118.353	2.17503	2.08448			0.00409969
Rep2	112.026	111.322	1.92861	1.96065			0.000513359
Rep2	79.6	65.725	1.37037	1.15758			0.0226408
Rep2	30.807	25.905	0.530365	0.45625			0.0027465
Rep2	15.818	15.183	0.272318	0.26741			1.2048e-05
Rep2	54.605	46.294	0.940065	0.81535			0.00777688
Rep2	26.741	21.146	0.460366	0.372433			0.00386612
Rep2	9.211	9.147	0.158574	0.161101			3.19256e-06
Rep2	161.965	140.999	2.78834	2.48334			0.0465154
Rep2	57.352	51.025	0.987356	0.898674			0.00393224
Rep2	49.027	49.533	0.844035	0.872397			0.000402181
Rep2	41.44	44.629	0.71342	0.786025			0.00263579
Rep2	17.565	16.705	0.302394	0.294216			3.34441e-05
Rep2	107.493	101.117	1.85057	1.78092			0.00242581
Rep2	24.442	25.339	0.420787	0.446281			0.000324989
Rep2	91.28	100.659	1.57145	1.77285			0.0202807
Rep2	51.183	56.568	0.881152	0.9963			0.00662949
Rep2	16.873	19.323	0.290481	0.340325			0.00124222
Rep2	12.153	14.888	0.209223	0.262214			0.00140403
Rep2	95.526	59.582	1.64455	1.04938			0.177111
Rep2	61.428	34.923	1.05753	0.615079			0.0978804
Rep2	77.959	85.29	1.34212	1.50216			0.012807
Rep2	144.076	134.409	2.48037	2.36727			0.00639618
Rep2	59.23	60.648	1.01969	1.06816			0.00117474
Rep2	28.157	19.756	0.484743	0.347951			0.00935602
Rep2	42.152	38.994	0.725677	0.686779			0.000756529
Rep2	68.098	77.391	1.17236	1.36304			0.0181808
Rep2	41.67	31.837	0.717379	0.560727			0.01227
Rep2	50.146	54.747	0.8633	0.964228			0.00509324
Rep2	48.469	55.212	0.834429	0.972418			0.00952044
Rep2	62.678	73.165	1.07905	1.28861			0.021959
Rep2	25.491	24.24	0.438846	0.426925			7.10513e-05
Rep2	48.639	25.571	0.837356	0.450368			0.0748799
Rep2	60.218	56.997	1.0367	1.00386			0.000539256
Rep2	50.344	45.856	0.866708	0.807636			0.00174479
Rep2	97.037	92.925	1.67056	1.63664			0.000575521
Rep2	124.616	111.99	2.14535	1.97242			0.0149539
Rep2	90.873	91.577	1.56444	1.61289			0.00117366
Rep2	33.832	40.06	0.582442	0.705554			0.00757824
Rep2	18.489	15.579	0.318302	0.274384			0.000964371
Rep2	65.628	59.86	1.12983	1.05428			0.00285416
Rep2	29.886	33.239	0.514509	0.58542			0.00251415
Rep2	51.294	55.242	0.883063	0.972946			0.00403944
Rep2	162.845	158.734	2.80349	2.79569			3.04422e-05
Rep2	32.296	25.243	0.555999	0.444591			0.00620592
Rep2	51.092	49.49	0.879586	0.871639			3.15736e-05
Rep2	32.631	42.554	0.561766	0.749479			0.0176181
Rep2	17.626	25.018	0.303444	0.440628			0.00940965
Rep2	30.399	34.976	0.523341	0.616012			0.00429401
Rep2	119.479	97.532	2.05692	1.71778			0.0575086
Rep2	78.277	95.592	1.3476	1.68361			0.0564522
Rep2	20.887	18.832	0.359585	0.331677			0.000389415
Rep2	45.378	57.489	0.781215	1.01252			0.0267512
Rep2	59.17	64.703	1.01865	1.13958			0.00731116
Rep2	36.736	36.782	0.632437	0.647821			0.000118328
Rep2	17.427	11.776	0.300018	0.207404			0.00428872
Rep2	62.534	60.146	1.07657	1.05932			0.000148795
	58.0864	56.7781
Rep3	105.999	130.211	1.05626	1.1759	100.353	110.733	0.00715694
Rep3	135.538	153.65	1.35062	1.38758			0.000683058
Rep3	39.004	49.652	0.388669	0.448395			0.00178363
Rep3	50.368	67.907	0.50191	0.613252			0.00619858
Rep3	106.732	104.276	1.06357	0.941692			0.00742693
Rep3	98.715	90.11	0.98368	0.813762			0.0144361
Rep3	93.368	113.859	0.930398	1.02823			0.0047859
Rep3	171.391	211.035	1.70789	1.90581			0.0195865
Rep3	201.778	204.222	2.01069	1.84428			0.0138456
Rep3	44.181	60.143	0.440257	0.543137			0.00529217
Rep3	73.625	93.857	0.733662	0.8476			0.00649097
Rep3	112.946	112.904	1.12549	1.01961			0.00560535
Rep3	83.771	86.185	0.834765	0.778316			0.00159325
Rep3	72.57	78.5	0.723149	0.708915			0.000101306
Rep3	117.556	134.824	1.17143	1.21756			0.00106426
Rep3	97.992	119.853	0.976476	1.08236			0.00560619
Rep3	51.537	47.381	0.513558	0.427887			0.00366983
Rep3	42.277	60.179	0.421284	0.543462			0.00746378
Rep3	54.973	72.144	0.547798	0.651515			0.00537868
Rep3	116.627	102.921	1.16217	0.929455			0.0270782
Rep3	107.807	117.755	1.07428	1.06342			5.90024e-05
Rep3	173.046	189.607	1.72438	1.7123			7.29802e-05
Rep3	137.596	153.634	1.37112	1.38743			0.000132989
Rep3	68.787	81.824	0.685452	0.738933			0.00143011
Rep3	66.575	58.611	0.66341	0.529302			0.00899245
Rep3	142.522	137.389	1.42021	1.24073			0.016107
Rep3	77.116	88.549	0.768449	0.799665			0.000487211
Rep3	36.948	44.955	0.368181	0.405978			0.000714295
Rep3	103.863	134.327	1.03498	1.21308			0.0158591
Rep3	136.712	162.829	1.36231	1.47047			0.00584882
Rep3	31.039	43.035	0.309299	0.388639			0.00314741
Rep3	28.333	30.067	0.282334	0.271528			5.83861e-05
Rep3	78.515	94.021	0.78239	0.849081			0.00222386
Rep3	120.597	114.102	1.20173	1.03043			0.0146723
Rep3	119.044	117.005	1.18626	1.05664			0.00839952
Rep3	110.175	138.036	1.09788	1.24657			0.0110548
Rep3	174.391	204.096	1.73778	1.84314			0.00555064
Rep3	30.394	37.997	0.302872	0.343142			0.000810848
Rep3	52.107	69.318	0.519238	0.625994			0.00569843
Rep3	118.225	94.093	1.17809	0.849732			0.053911
Rep3	134.06	144.466	1.33589	1.30464			0.000488265
Rep3	163.666	172.781	1.63091	1.56034			0.00248955
Rep3	137.773	165.285	1.37289	1.49265			0.00717153
Rep3	140.466	167.531	1.39972	1.51293			0.00640828
Rep3	36.894	48.893	0.367643	0.441541			0.00273045
Rep3	53.943	72.336	0.537534	0.653249			0.00669503
Rep3	131.361	145.876	1.30899	1.31737			3.51041e-05
Rep3	83.248	96.472	0.829554	0.871216			0.000867861
Rep3	158.084	161.901	1.57528	1.46209			0.0064064
Rep3	192.239	205.754	1.91563	1.85812			0.0016541
Rep3	155.446	166.477	1.549	1.50341			0.00103884
Rep3	52.491	65.155	0.523065	0.588399			0.0021343
Rep3	69.918	83.55	0.696722	0.75452			0.0016703
Rep3	106.745	100.252	1.0637	0.905352			0.0125367
Rep3	66.683	77.34	0.664486	0.698439			0.000576409
Rep3	107.928	114.821	1.07549	1.03692			0.00074363
Rep3	148.525	161.944	1.48003	1.46248			0.000154025
Rep3	157.647	170.174	1.57093	1.5368			0.000582344
Rep3	83.598	78.481	0.833042	0.708743			0.00772502
Rep3	74.095	90.888	0.738346	0.820788			0.00339838
Rep3	77.877	83.58	0.776033	0.754791			0.000225598
Rep3	99.567	77.509	0.99217	0.699965			0.0426918
Rep3	124.531	136	1.24093	1.22818			8.12668e-05
Rep3	165.31	159.817	1.64729	1.44327			0.020812
Rep3	102.262	112.635	1.01903	1.01718			1.70278e-06
Rep3	77.437	89.513	0.771648	0.808371			0.000674277
Rep3	47.556	56.981	0.473888	0.514582			0.000827982
Rep3	110.485	126.294	1.10097	1.14053			0.000782688
Rep3	85.542	102.781	0.852413	0.928191			0.00287113
Rep3	94.575	105.943	0.942426	0.956746			0.000102539
	100.353	110.733

## Sheet: lem-2
	GFP	mCherry	GFPnorm	Cherrynorm	GFPave	Cherryave	Noise
Rep1	88.763	86.641	1.21698	1.24369	72.9369	69.6646	0.000356529
Rep1	62.193	62.901	0.852696	0.902911			0.00126079
Rep1	41.828	44.488	0.573482	0.638602			0.00212032
Rep1	64.769	61.678	0.888014	0.885356			3.53374e-06
Rep1	33.923	34.93	0.465101	0.501402			0.000658895
Rep1	40.006	41.556	0.548502	0.596515			0.00115264
Rep1	48.876	50.067	0.670114	0.718686			0.00117964
Rep1	151.38	132.904	2.07549	1.90777			0.0140658
Rep1	120.762	116.737	1.65571	1.6757			0.000199879
Rep1	46.228	48.188	0.633808	0.691714			0.00167653
Rep1	29.448	58.088	0.403746	0.833823			0.0924831
Rep1	116.565	109.822	1.59816	1.57644			0.000235975
Rep1	116.659	111.789	1.59945	1.60467			1.3635e-05
Rep1	67.135	66.425	0.920453	0.953497			0.000545928
Rep1	129.129	111.27	1.77042	1.59722			0.0149987
Rep1	75.545	76.213	1.03576	1.094			0.00169594
Rep1	64.08	64.048	0.878568	0.919376			0.000832654
Rep1	110.92	83.301	1.52077	1.19574			0.0528203
Rep1	64.932	38.338	0.890249	0.550322			0.0577752
Rep1	61.626	60.07	0.844922	0.862274			0.000150538
Rep1	57.958	65.558	0.794632	0.941051			0.0107193
Rep1	124.351	111.793	1.70491	1.60473			0.00501817
Rep1	85.032	80.937	1.16583	1.16181			8.08422e-06
Rep1	39.099	77.775	0.536066	1.11642			0.168405
Rep1	56.904	60.211	0.780181	0.864298			0.00353779
Rep1	62.067	64.456	0.850969	0.925233			0.00275757
Rep1	38.817	45.297	0.5322	0.650215			0.00696379
Rep1	57.815	64.579	0.792672	0.926998			0.00902182
Rep1	115.234	104.669	1.57991	1.50247			0.00299882
Rep1	64.784	78.136	0.88822	1.1216			0.0272336
Rep1	27.872	28.807	0.382139	0.41351			0.00049207
Rep1	25.355	35.656	0.347629	0.511823			0.0134799
Rep1	87.386	42.658	1.1981	0.612334			0.171564
Rep1	44.059	43.97	0.60407	0.631167			0.000367109
Rep1	61.739	66.454	0.846472	0.953913			0.00577182
Rep1	126.945	115.545	1.74048	1.65859			0.00335287
Rep1	106.719	103.029	1.46317	1.47893			0.000124173
Rep1	55.13	56.703	0.755859	0.813942			0.00168684
Rep1	75.235	71.967	1.03151	1.03305			1.18717e-06
Rep1	59.977	60.855	0.822314	0.873542			0.00131218
Rep1	79.749	73.174	1.0934	1.05038			0.000925462
Rep1	52.632	52.708	0.72161	0.756596			0.000612008
Rep1	148.822	124.219	2.04042	1.7831			0.0331073
Rep1	110.031	100.376	1.50858	1.44085			0.00229385
Rep1	25.46	36.574	0.349069	0.525001			0.015476
Rep1	57.009	45.778	0.781621	0.65712			0.0077503
Rep1	85.116	39.505	1.16698	0.567074			0.179945
Rep1	78.738	61.744	1.07954	0.886303			0.0186695
Rep1	53.118	53.531	0.728273	0.76841			0.000805465
Rep1	76.43	75.217	1.04789	1.0797			0.000505904
Rep1	50.978	52.149	0.698933	0.748572			0.00123201
Rep1	27.087	19.231	0.371376	0.276051			0.00454341
Rep1	63.349	64.387	0.868545	0.924242			0.00155106
Rep1	93.041	77.358	1.27564	1.11043			0.013646
Rep1	30.891	19.261	0.423531	0.276482			0.0108117
Rep1	53.886	61.891	0.738803	0.888413			0.0111916
Rep1	130.834	116.669	1.7938	1.67472			0.00708933
Rep1	130.074	121.443	1.78338	1.74325			0.000805044
Rep1	68.918	51.629	0.944899	0.741108			0.0207655
Rep1	58.538	56.598	0.802584	0.812435			4.85189e-05
Rep1	58.893	45.793	0.807452	0.657335			0.0112675
Rep1	67.869	69.782	0.930517	1.00168			0.00253243
Rep1	104.275	90.909	1.42966	1.30495			0.00777616
Rep1	56.945	67.493	0.780744	0.968827			0.0176877
Rep1	80.8	85.122	1.10781	1.22188			0.00650659
Rep1	52.371	57.055	0.718032	0.818995			0.0050968
Rep1	72.516	80.413	0.994229	1.15429			0.0128092
Rep1	58.249	71.926	0.798622	1.03246			0.0273403
Rep1	125.699	97.583	1.72339	1.40075			0.0520484
Rep1	46.019	68.498	0.630943	0.983253			0.0620614
	72.9369	69.6646
Rep2	86.319	88.542	1.37598	1.55326	62.7327	57.0041	0.0157132
Rep2	77.395	80.609	1.23373	1.41409			0.0162656
Rep2	26.5	32.664	0.422427	0.573011			0.0113377
Rep2	15.657	16.416	0.249583	0.287979			0.000737141
Rep2	77.182	79.312	1.23033	1.39134			0.0129615
Rep2	54.499	42.061	0.868749	0.737859			0.00856618
Rep2	87.656	91.404	1.39729	1.60346			0.0212529
Rep2	124.778	129.933	1.98904	2.27936			0.0421425
Rep2	113.611	102.02	1.81103	1.78969			0.000227661
Rep2	45.093	14.968	0.718812	0.262577			0.104075
Rep2	44.56	46.183	0.710315	0.810169			0.00498541
Rep2	63.344	47.961	1.00974	0.84136			0.0141767
Rep2	62.843	48.793	1.00176	0.855955			0.0106292
Rep2	90.801	47.508	1.44743	0.833413			0.188506
Rep2	91.362	78.108	1.45637	1.37022			0.00371118
Rep2	77.211	75.409	1.23079	1.32287			0.00423895
Rep2	28.914	38.554	0.460908	0.676337			0.0232048
Rep2	62.629	64.043	0.998347	1.12348			0.00782914
Rep2	61.481	70.646	0.980047	1.23931			0.0336096
Rep2	39.241	50.327	0.625527	0.882866			0.0331116
Rep2	99.699	71.907	1.58927	1.26143			0.0537369
Rep2	60.716	53.945	0.967852	0.946335			0.000231502
Rep2	49.839	57.663	0.794466	1.01156			0.0235645
Rep2	38.263	42.302	0.609937	0.742086			0.00873174
Rep2	28.769	19.883	0.458596	0.348799			0.00602772
Rep2	74.052	54.043	1.18044	0.948054			0.0270009
Rep2	63.133	48.146	1.00638	0.844605			0.0130857
Rep2	126.118	85.819	2.0104	1.50549			0.12747
Rep2	126.242	79.267	2.01238	1.39055			0.193337
Rep2	117.16	106.866	1.86761	1.87471			2.52032e-05
Rep2	62.666	57.49	0.998937	1.00852			4.5952e-05
Rep2	65.871	64.152	1.05003	1.12539			0.00283999
Rep2	58.745	69.336	0.936433	1.21633			0.0391718
Rep2	31.709	12.712	0.505462	0.223001			0.039892
Rep2	46.883	26.874	0.747345	0.471439			0.038062
Rep2	87.562	90.008	1.39579	1.57897			0.0167771
Rep2	57.342	61.81	0.914069	1.08431			0.0144906
Rep2	21.358	34.304	0.34046	0.601781			0.0341442
Rep2	26.327	29.74	0.419669	0.521716			0.0052068
Rep2	55.647	54.893	0.887049	0.962965			0.00288162
Rep2	46.125	47.746	0.735262	0.837588			0.0052353
Rep2	47.022	71.948	0.749561	1.26215			0.131376
Rep2	63.231	77.988	1.00794	1.36811			0.0648605
Rep2	110.958	108.586	1.76874	1.90488			0.00926662
Rep2	18.009	21.835	0.287075	0.383042			0.00460486
Rep2	19.081	19.383	0.304163	0.340028			0.000643129
Rep2	60.286	45.137	0.960998	0.79182			0.0143106
Rep2	50.548	41.192	0.805768	0.722614			0.00345726
Rep2	91.732	81.667	1.46227	1.43265			0.000438586
Rep2	53.117	58.534	0.846719	1.02684			0.0162213
Rep2	92.24	97.569	1.47037	1.71161			0.0291001
Rep2	24.926	29.561	0.397337	0.518576			0.00734954
Rep2	33.393	36.665	0.532306	0.643199			0.00614861
Rep2	54.504	48.339	0.868829	0.847991			0.000217111
Rep2	63.132	25.346	1.00636	0.444634			0.157771
Rep2	123.087	44.403	1.96209	0.778943			0.699914
Rep2	58.675	64.359	0.935317	1.12902			0.018761
Rep2	100.22	104.562	1.59757	1.83429			0.0280173
Rep2	30.172	28.9	0.480961	0.506981			0.000338508
Rep2	20.825	18.233	0.331964	0.319854			7.33262e-05
Rep2	46.072	45.971	0.734417	0.80645			0.00259436
Rep2	60.368	50.381	0.962305	0.883813			0.00308049
Rep2	120.401	96.91	1.91927	1.70005			0.0240282
Rep2	56.9	55.722	0.907023	0.977508			0.00248408
Rep2	54.016	57.108	0.86105	1.00182			0.00990838
Rep2	20.482	23.846	0.326496	0.41832			0.00421584
Rep2	22.31	26.873	0.355636	0.471422			0.00670321
Rep2	41.539	39.376	0.662158	0.690757			0.000408932
Rep2	77.912	71.419	1.24197	1.25287			5.94729e-05
Rep2	100.83	84.11	1.6073	1.47551			0.00868411
	62.7327	57.0041
Rep3	191.812	215.861	1.94027	1.85812	98.8585	116.172	0.00337405
Rep3	156.976	182.45	1.58789	1.57052			0.000150767
Rep3	53.807	94.478	0.544283	0.813262			0.0361749
Rep3	42.685	86.953	0.431779	0.748487			0.0501521
Rep3	119.16	129.477	1.20536	1.11453			0.00412479
Rep3	117.097	107.212	1.18449	0.922876			0.0342212
Rep3	119.301	152.264	1.20679	1.31068			0.00539717
Rep3	104.516	118.413	1.05723	1.01929			0.000719522
Rep3	81.808	102.607	0.827526	0.883236			0.0015518
Rep3	59.88	74.954	0.605714	0.6452			0.000779583
Rep3	54.679	87.576	0.553104	0.75385			0.0201496
Rep3	116.003	123.24	1.17342	1.06084			0.00633719
Rep3	74.491	99.703	0.753511	0.858239			0.00548391
Rep3	70.702	90.02	0.715184	0.774888			0.00178229
Rep3	123.877	146.871	1.25307	1.26426			6.25499e-05
Rep3	115.155	138.96	1.16485	1.19616			0.000490296
Rep3	96.765	145.148	0.978823	1.24943			0.0366132
Rep3	32.449	50.601	0.328237	0.435571			0.00576031
Rep3	108.601	121.796	1.09855	1.04841			0.0012568
Rep3	73.459	87.746	0.743072	0.755313			7.49242e-05
Rep3	150.828	170.932	1.5257	1.47137			0.0014754
Rep3	165.731	159.299	1.67645	1.37124			0.0465761
Rep3	156.955	183.353	1.58767	1.57829			4.39858e-05
Rep3	56.499	102.066	0.571514	0.878579			0.0471446
Rep3	64.003	52.039	0.64742	0.447949			0.0198943
Rep3	83.902	134.274	0.848708	1.15582			0.0471602
Rep3	80.273	71.453	0.811999	0.615064			0.0193917
Rep3	106.031	136.433	1.07255	1.17441			0.00518728
Rep3	117.067	128.659	1.18419	1.10749			0.00294121
Rep3	105.892	124.571	1.07115	1.0723			6.66029e-07
Rep3	31.968	32.41	0.323371	0.278984			0.000985126
Rep3	13.674	36.964	0.138319	0.318184			0.0161758
Rep3	117.934	148.041	1.19296	1.27433			0.00331073
Rep3	67.51	101.69	0.682895	0.875343			0.018518
Rep3	138.944	159.057	1.40548	1.36915			0.000659878
Rep3	189.574	206.171	1.91763	1.77471			0.010213
Rep3	133.025	149.46	1.34561	1.28654			0.00174437
Rep3	16.678	52.305	0.168706	0.450239			0.0396305
Rep3	64.685	78.373	0.654319	0.674631			0.000206289
Rep3	97.992	139.934	0.991235	1.20455			0.0227506
Rep3	90.58	101.959	0.916259	0.877658			0.000745012
Rep3	148.881	129.322	1.506	1.1132			0.0771472
Rep3	136.171	166.792	1.37743	1.43574			0.00169969
Rep3	103.514	130.228	1.04709	1.121			0.00273089
Rep3	20.972	34.736	0.212142	0.299006			0.0037727
Rep3	34.694	44.727	0.350946	0.385008			0.000580105
Rep3	110.765	117.587	1.12044	1.01218			0.00585973
Rep3	81.728	103.324	0.826717	0.889408			0.00196509
Rep3	135.737	143.684	1.37304	1.23682			0.0092777
Rep3	154.553	198.887	1.56338	1.71201			0.011046
Rep3	114.507	135.061	1.15829	1.1626			9.27433e-06
Rep3	85.429	51.861	0.864154	0.446417			0.0872522
Rep3	38.993	50.568	0.394432	0.435287			0.000834545
Rep3	122.656	139.554	1.24072	1.20127			0.000778096
Rep3	99.978	151.102	1.01132	1.30068			0.041863
Rep3	159.483	164.503	1.61324	1.41603			0.0194461
Rep3	153.606	167.404	1.5538	1.44101			0.00636089
Rep3	153.413	147.678	1.55184	1.27121			0.0393791
Rep3	90.918	82.83	0.919678	0.712997			0.0213586
Rep3	83.358	50.825	0.843205	0.437499			0.0822986
Rep3	152.211	113.657	1.53969	0.978354			0.157546
Rep3	67.655	66.062	0.684362	0.568658			0.00669364
Rep3	52.355	86.376	0.529595	0.74352			0.022882
Rep3	177.433	194.463	1.79482	1.67393			0.00730714
Rep3	105.38	132.863	1.06597	1.14368			0.00301945
Rep3	34.821	51.259	0.352231	0.441235			0.00396089
Rep3	14.383	45.959	0.145491	0.395613			0.0312805
Rep3	148.914	169.305	1.50633	1.45737			0.0011988
Rep3	75.315	109.857	0.761846	0.945644			0.0168907
Rep3	99.305	125.769	1.00452	1.08261			0.00304957
	98.8585	116.172

## Sheet: set-25
	GFP	mCherry	GFPnorm	Cherrynorm	GFPave	Cherryave	Noise
Rep1	83.938	93.288	1.26786	1.41259	66.2046	66.0406	0.0104732
Rep1	95.434	100.213	1.4415	1.51745			0.0028838
Rep1	41.931	46.991	0.633355	0.711548			0.00305704
Rep1	15.655	17.95	0.236464	0.271803			0.00062441
Rep1	56.769	55.67	0.857479	0.842967			0.000105295
Rep1	41.717	42.579	0.630123	0.64474			0.000106836
Rep1	66.469	58.14	1.00399	0.880368			0.0076417
Rep1	69.58	56.676	1.05098	0.8582			0.018583
Rep1	125.106	123.003	1.88969	1.86254			0.000368587
Rep1	104.677	110.802	1.58111	1.67779			0.00467282
Rep1	41.82	57.083	0.631678	0.864363			0.027071
Rep1	73.273	72.569	1.10677	1.09886			3.12952e-05
Rep1	63.942	63.332	0.965825	0.958987			2.33797e-05
Rep1	63.537	64.634	0.959707	0.978702			0.000180395
Rep1	60.031	57.195	0.90675	0.866059			0.000827893
Rep1	89.975	92.981	1.35905	1.40794			0.00119525
Rep1	118.563	120.496	1.79086	1.82458			0.000568437
Rep1	21.5	24.577	0.324751	0.37215			0.00112334
Rep1	21.381	26.847	0.322954	0.406523			0.00349192
Rep1	78.84	76.178	1.19085	1.1535			0.00069755
Rep1	75.893	70.582	1.14634	1.06877			0.00300881
Rep1	69.107	62.121	1.04384	0.940649			0.0053242
Rep1	127.538	115.745	1.92642	1.75264			0.0151011
Rep1	104.295	99.957	1.57534	1.51357			0.00190804
Rep1	19.686	21.5	0.297351	0.325558			0.000397802
Rep1	22.452	27.038	0.339131	0.409415			0.00246995
Rep1	51.22	48.405	0.773663	0.732959			0.000828404
Rep1	43.786	48.114	0.661374	0.728552			0.00225644
Rep1	58.433	45.327	0.882613	0.686351			0.0192594
Rep1	113.908	109.579	1.72055	1.65927			0.00187747
Rep1	64.122	70.39	0.968543	1.06586			0.00473528
Rep1	34.332	39.144	0.518575	0.592727			0.00274928
Rep1	16.551	18.65	0.249998	0.282402			0.000525022
Rep1	29.223	30.054	0.441405	0.455084			9.35633e-05
Rep1	52.078	50.549	0.786622	0.765424			0.000224695
Rep1	33.569	46.594	0.50705	0.705536			0.0196985
Rep1	109.448	114.202	1.65318	1.72927			0.00289498
Rep1	123.712	128.169	1.86863	1.94076			0.00260134
Rep1	52.49	56.489	0.792846	0.855368			0.00195455
Rep1	73.796	73.163	1.11467	1.10785			2.32337e-05
Rep1	47.363	54.897	0.715404	0.831262			0.00671156
Rep1	69.642	63.288	1.05192	0.95832			0.00438059
Rep1	130.465	126.988	1.97063	1.92288			0.00114029
Rep1	36.065	37.633	0.544751	0.569847			0.000314902
Rep1	67.376	67.625	1.01769	1.02399			1.98318e-05
Rep1	55.377	59.991	0.836453	0.908396			0.00258794
Rep1	60.623	59.076	0.915692	0.894541			0.000223679
Rep1	28.163	26.33	0.425394	0.398694			0.000356423
Rep1	123.986	114.717	1.87277	1.73707			0.00920752
Rep1	130.93	124.221	1.97766	1.88098			0.00467327
Rep1	58.554	56.241	0.884441	0.851613			0.000538819
Rep1	67.596	67.524	1.02102	1.02246			1.04474e-06
Rep1	38.936	39.875	0.588117	0.603796			0.000122918
Rep1	55.245	53.029	0.834459	0.802976			0.000495581
Rep1	53.495	52.434	0.808026	0.793967			9.88294e-05
Rep1	154.669	133.652	2.33623	2.02379			0.0488099
Rep1	130.336	123.246	1.96869	1.86622			0.00524994
Rep1	22.915	25.305	0.346124	0.383174			0.000686333
Rep1	32.436	34.395	0.489936	0.520816			0.000476799
Rep1	72.05	68.768	1.08829	1.0413			0.00110421
Rep1	47.038	44.976	0.710495	0.681036			0.000433907
Rep1	50.233	54.116	0.758754	0.819436			0.00184113
Rep1	70.425	70.798	1.06375	1.07204			3.43613e-05
Rep1	55.783	55.797	0.842585	0.84489			2.65556e-06
Rep1	115.863	98.508	1.75008	1.49163			0.0333973
Rep1	88.223	97.29	1.33258	1.47319			0.00988474
Rep1	61.764	70.715	0.932927	1.07078			0.00950199
Rep1	16.928	18.717	0.255692	0.283417			0.000384322
Rep1	15.859	19.67	0.239545	0.297847			0.00169956
	66.2046	66.0406
Rep2	97.093	98.233	1.57268	1.51538	61.7372	64.8241	0.00164188
Rep2	52.902	56.6	0.85689	0.873132			0.000131903
Rep2	34.881	35.581	0.564991	0.548885			0.000129703
Rep2	32.818	36.375	0.531575	0.561134			0.000436845
Rep2	57.676	58.31	0.934217	0.899511			0.000602271
Rep2	51.792	52.95	0.83891	0.816825			0.000243866
Rep2	24.325	26.933	0.394009	0.415478			0.00023047
Rep2	53.792	62.451	0.871305	0.963391			0.0042399
Rep2	47.808	59.223	0.774379	0.913595			0.00969061
Rep2	27.845	26.572	0.451024	0.409909			0.000845232
Rep2	45.914	50.228	0.7437	0.774835			0.000484687
Rep2	48.302	51.195	0.78238	0.789752			2.71731e-05
Rep2	39.969	38.991	0.647405	0.601489			0.00105414
Rep2	29.629	33.156	0.479921	0.511476			0.000497866
Rep2	106.979	108.886	1.73281	1.67971			0.00140966
Rep2	90.672	93.498	1.46868	1.44233			0.000346965
Rep2	31.108	35.856	0.503877	0.553127			0.00121278
Rep2	41.553	55.577	0.673062	0.85735			0.0169811
Rep2	46.54	51.721	0.75384	0.797866			0.000969169
Rep2	42.948	45.519	0.695658	0.702192			2.1349e-05
Rep2	36.209	45.926	0.586502	0.708471			0.00743822
Rep2	88.881	96.617	1.43967	1.49045			0.00128942
Rep2	92.509	102.432	1.49843	1.58015			0.00333919
Rep2	35.812	44.527	0.580071	0.686889			0.00570505
Rep2	80.164	80.224	1.29847	1.23756			0.00185482
Rep2	51.763	56.946	0.83844	0.878469			0.000801152
Rep2	19.027	24.19	0.308193	0.373164			0.00211057
Rep2	13.628	16.459	0.220742	0.253902			0.000549807
Rep2	96.324	97.513	1.56023	1.50427			0.00156548
Rep2	62.097	65.636	1.00583	1.01252			2.2425e-05
Rep2	59.723	65.049	0.967374	1.00347			0.000651426
Rep2	48.804	52.65	0.790511	0.812198			0.000235144
Rep2	80.427	82.951	1.30273	1.27963			0.000266784
Rep2	19.15	22.736	0.310186	0.350734			0.000822073
Rep2	76.485	82.525	1.23888	1.27306			0.000584154
Rep2	46.927	57.726	0.760108	0.890502			0.00850121
Rep2	26.918	32.69	0.436009	0.504288			0.00233097
Rep2	66.845	50.618	1.08273	0.780851			0.0455665
Rep2	50.015	50.903	0.810127	0.785248			0.000309485
Rep2	17.283	21.542	0.279944	0.332315			0.00137131
Rep2	71.834	71.916	1.16354	1.1094			0.00146569
Rep2	157.722	151.011	2.55473	2.32955			0.0253532
Rep2	91.417	93.908	1.48074	1.44866			0.000514724
Rep2	41.45	46.26	0.671394	0.713623			0.000891662
Rep2	67.68	69.765	1.09626	1.07622			0.000200785
Rep2	76.644	79.8	1.24145	1.23102			5.44103e-05
Rep2	45.701	54.232	0.74025	0.836602			0.00464185
Rep2	52.652	59.147	0.85284	0.912423			0.00177504
Rep2	74.087	78.762	1.20004	1.21501			0.000112098
Rep2	147.461	144.789	2.38853	2.23357			0.0120062
Rep2	95.544	89.265	1.54759	1.37703			0.0145449
Rep2	42.947	48.39	0.695642	0.746481			0.00129233
Rep2	67.218	64.518	1.08878	0.995278			0.00437093
Rep2	40.658	44.935	0.658565	0.693183			0.000599205
Rep2	50.549	55.906	0.818776	0.862426			0.000952634
Rep2	193.075	192.425	3.12737	2.96842			0.0126326
Rep2	31.256	37.691	0.506275	0.581435			0.00282452
Rep2	98.616	98.922	1.59735	1.52601			0.00254501
Rep2	134.501	121.114	2.1786	1.86835			0.0481295
Rep2	41.328	43.011	0.669418	0.663503			1.74918e-05
Rep2	24.526	27.919	0.397264	0.430688			0.000558587
Rep2	22.816	24.287	0.369566	0.37466			1.29727e-05
Rep2	85.859	96.567	1.39072	1.48968			0.00489658
Rep2	34.926	41.597	0.56572	0.64169			0.00288572
Rep2	57.054	62.786	0.924142	0.968559			0.000986426
Rep2	100.719	108.429	1.63141	1.67266			0.000850794
Rep2	111.072	104.871	1.79911	1.61778			0.0164405
Rep2	58.274	63.582	0.943903	0.980838			0.000682097
Rep2	68.747	69.345	1.11354	1.06974			0.000959272
	61.7372	64.8241
Rep3	233.185	230.666	1.9388	1.88203	120.273	122.562	0.00161145
Rep3	172.912	179.812	1.43767	1.46711			0.000433403
Rep3	158.531	165.93	1.3181	1.35384			0.000638909
Rep3	149.165	154.539	1.24022	1.2609			0.000213812
Rep3	63.142	77.009	0.52499	0.628325			0.0053391
Rep3	39.64	47.602	0.329584	0.38839			0.00172908
Rep3	49.298	57.918	0.409885	0.47256			0.00196406
Rep3	99.406	112.254	0.826505	0.915893			0.00399518
Rep3	88.371	60.656	0.734755	0.494899			0.0287653
Rep3	148.09	147.931	1.23128	1.20699			0.000295205
Rep3	166.66	158.056	1.38568	1.2896			0.00461629
Rep3	54.873	65.837	0.456238	0.537172			0.00327514
Rep3	35.751	49.195	0.297249	0.401388			0.0054224
Rep3	33.411	38.079	0.277794	0.310691			0.00054112
Rep3	70.234	77.175	0.583956	0.62968			0.00104533
Rep3	166.627	162.968	1.38541	1.32967			0.00155316
Rep3	175.219	170.158	1.45685	1.38834			0.00234667
Rep3	150.938	151.749	1.25496	1.23814			0.000141563
Rep3	151.711	146.425	1.26139	1.1947			0.00222395
Rep3	40.499	47.231	0.336726	0.385363			0.00118278
Rep3	79.882	93.813	0.664174	0.765431			0.00512654
Rep3	140.693	132.187	1.16978	1.07853			0.00416361
Rep3	163.877	168.626	1.36254	1.37584			8.83732e-05
Rep3	37.615	32.623	0.312747	0.266175			0.0010845
Rep3	64.236	70.317	0.534086	0.573724			0.000785608
Rep3	133.575	131.741	1.1106	1.07489			0.000637617
Rep3	95.276	104.183	0.792166	0.850041			0.00167477
Rep3	99.421	58.711	0.826629	0.47903			0.0604127
Rep3	159.392	174.285	1.32525	1.42201			0.00468098
Rep3	207.439	200.052	1.72474	1.63225			0.00427724
Rep3	62.967	69.671	0.523535	0.568454			0.00100885
Rep3	48.704	53.306	0.404946	0.43493			0.000449509
Rep3	44.42	61.815	0.369327	0.504356			0.00911636
Rep3	104.468	111.664	0.868592	0.911079			0.000902583
Rep3	64.807	70.949	0.538833	0.578881			0.000801905
Rep3	202.824	193.531	1.68637	1.57904			0.00575931
Rep3	46.753	53.718	0.388725	0.438291			0.00122843
Rep3	34.874	41.026	0.289958	0.334736			0.00100255
Rep3	34.218	47.05	0.284503	0.383886			0.0049385
Rep3	133.46	140.531	1.10964	1.14661			0.000683182
Rep3	108.161	109.446	0.899297	0.892982			1.99389e-05
Rep3	134.499	121.824	1.11828	0.993976			0.0077261
Rep3	127.203	142.762	1.05762	1.16481			0.00574493
Rep3	97.087	106.317	0.807223	0.867453			0.00181378
Rep3	139.47	139.304	1.15961	1.1366			0.000264882
Rep3	215.472	203.89	1.79153	1.66356			0.00818759
Rep3	39.174	47.415	0.32571	0.386864			0.00186996
Rep3	35.654	41.39	0.296443	0.337706			0.000851317
Rep3	58.725	70.293	0.488265	0.573529			0.00363494
Rep3	197.257	184.995	1.64008	1.5094			0.00853923
Rep3	135.511	139.798	1.1267	1.14063			9.70341e-05
Rep3	194.011	154.263	1.61309	1.25865			0.0628145
Rep3	197.252	192.611	1.64004	1.57154			0.00234635
Rep3	217.871	217.43	1.81147	1.77404			0.000700781
Rep3	58.711	59.739	0.488149	0.487417			2.67401e-07
Rep3	66.647	60.679	0.554132	0.495087			0.00174316
Rep3	173.515	174.48	1.44268	1.4236			0.000181955
Rep3	225.13	223.967	1.87183	1.82737			0.000988158
Rep3	62.543	80.297	0.52001	0.655152			0.0091318
Rep3	181.481	182.956	1.50891	1.49276			0.000130453
Rep3	199.973	194.96	1.66266	1.5907			0.0025892
Rep3	144.293	189.293	1.19971	1.54446			0.0594259
Rep3	174.543	200.731	1.45123	1.63779			0.0174025
Rep3	213.667	210.508	1.77652	1.71756			0.0017382
Rep3	132.456	137.09	1.1013	1.11853			0.000148549
Rep3	204.811	167.372	1.70289	1.36561			0.0568789
Rep3	123.199	139.644	1.02433	1.13937			0.00661729
Rep3	145.123	153.447	1.20662	1.25199			0.0010295
Rep3	140.524	140.233	1.16838	1.14418			0.000292825
Rep3	68.568	81.239	0.570104	0.662838			0.00429983
	120.273	122.562
